# Supplementary material for: [μ-(4S,5S,15S,16S)-10,21-Di-tert-butyl-4,5,15,16-tetra­phenyl-3,6,14,17-tetra­aza­tricyclo­[17.3.1.18,12]tetra­cosa-1(23),8,10,12(24),19,21-hexa­ene-23,24-diolato-κ8 N 3,N 6,O 23,O 24:N 14 N 17,O 23,O 24]bis­[(acetato-κO)zinc(II)] ethanol disolvate
Source: Acta Crystallogr Sect E Struct Rep Online. 2009 Jun 17;65(Pt 7):m777–8. doi: 10.1107/S1600536809021990 (PMC2969517; doi:10.1107/S1600536809021990)
Supplement: Supplementary file 1 [file e-65-0m777-sup1.cif]

##############################################################################
###                                                                        ###
###        Electronic paper (Acta Crystallographica Section E)             ###
###                                                                        ###
##############################################################################
#                                                                            #
# This CIF contains the data in a paper accepted for publication in Acta     #
# Crystallographica Section E. It conforms to the requirements of Notes      #
# for Authors for Section E, and has been peer reviewed under the auspices   #
# of the IUCr Commission on Journals.                                        #
#                                                                            #
# Full details of the Crystallographic Information File format               #
# are given in the paper "The Crystallographic Information File (CIF):       #
# a New Standard Archive File for Crystallography" by S. R. Hall, F. H.      #
# Allen and I. D. Brown [Acta Cryst. (1991), A47, 655-685].                  #
#                                                                            #
# The current version of the core CIF dictionary is obtainable from          #
# ftp://ftp.iucr.org/pub/cif_core.dic. The current version number is 2.4.    #
#                                                                            #
# Software is freely available for graphical display of the structure(s) in  #
# this CIF.  For information consult the CIF home page http://www.iucr.org/  #
# cif/home.html                                                              #
#                                                                            #
# This file may be used for bona fide research purposes within the           #
# scientific community so long as proper attribution is given to the journal # 
# article from which it was obtained.                                        #
#                                                                            #
##############################################################################
                                             
data_global
_audit_creation_method     'SHELXL97'
_journal_date_recd_electronic     2009-04-28
_journal_date_accepted     2009-06-10
_journal_name_full     'Acta Crystallographica, Section E'
_journal_year     2009
_journal_volume     65
_journal_issue      7
_journal_page_first     m777
_journal_page_last     m778
_journal_paper_category     QM
_journal_coeditor_code     HB2961
_publ_contact_author_name     'Jian-Fang Ma'
_publ_contact_author_address
;
Department of Chemistry
Northeast Normal University
Changchun 130024
People's Republic of China
;
_publ_contact_author_email     majf247nenu@yahoo.com.cn
_publ_contact_author_fax     +86-431-5098620
_publ_contact_author_phone     +86-431-5098620
_publ_section_title
;\
[\m-(4<i>S</i>,5<i>S</i>,15<i>S</i>,16<i>S</i>)-10,21-Di-<i>tert</i>-butyl-4,\
5,15,16-tetraphenyl-3,6,14,17-tetraazatricyclo[17.3.1.1^8,12^]tetracosa-\
1(23),8,10,12(24),19,21-hexaene-23,24-diolato-\k^8^<i>N</i>^3^,<i>N</i>^6^,\
<i>O</i>^23^,<i>O</i>^24^:<i>N</i>^14^<i>N</i>^17^,<i>O</i>^23^,\
<i>O</i>^24^]bis[(acetato-\k<i>O</i>)zinc(II)] ethanol disolvate
;
loop_
    _publ_author_name
    _publ_author_address
    'Li jing Fan'
;
Department of Chemistry
Northeast Normal University
Changchun 130024
People's Republic of China
;
    'Jian-Fang Ma'
;
Department of Chemistry
Northeast Normal University
Changchun 130024
People's Republic of China
;
    'Jie Liu'
;
Department of Chemistry
Northeast Normal University
Changchun 130024
People's Republic of China
;
data_I
_audit_creation_method     SHELXL-97
_chemical_name_systematic
;
[\m-(4<i>S</i>,5<i>S</i>,15<i>S</i>,16<i>S</i>)-10,21-Di-<i>tert</i>-butyl-
4,5,15,16-tetraphenyl-3,6,14,17-tetraazatricyclo[17.3.1.1^8,12^]tetracosa-
1(23),8,10,12(24),19,21-hexaene-23,24-diolato-
\k^8^<i>N</i>^3^,<i>N</i>^6^,<i>O</i>^23^,<i>O</i>^24^:
<i>N</i>^14^<i>N</i>^17^,<i>O</i>^23^,<i>O</i>^24^]bis[(acetato-
\k<i>O</i>)zinc(II)] ethanol disolvate
;
_chemical_name_common     ?
_chemical_formula_moiety     'C40 H48 N4 O6 Zn2, 2(C2 H6 O)'
_chemical_formula_sum     'C44 H60 N4 O8 Zn2'
_chemical_formula_iupac     '[Zn2 (C36 H42 N4 O2) (C2 H3 O2)2], 2C2 H6 O'
_chemical_formula_weight     903.70
_chemical_melting_point     ?
_symmetry_cell_setting     triclinic
_symmetry_space_group_name_H-M     'P -1'
_symmetry_space_group_name_Hall     '-P 1'
loop_
    _symmetry_equiv_pos_as_xyz
    'x, y, z'
    '-x, -y, -z'
_cell_length_a     9.0566(3)
_cell_length_b     10.8410(5)
_cell_length_c     14.2828(5)
_cell_angle_alpha     71.246(4)
_cell_angle_beta     86.514(3)
_cell_angle_gamma     78.362(3)
_cell_volume     1300.56(9)
_cell_formula_units_Z     1
_cell_measurement_reflns_used     2131
_cell_measurement_theta_min     3.1
_cell_measurement_theta_max     26.5
_cell_measurement_temperature     293(2)
_exptl_crystal_description     block
_exptl_crystal_colour     yellow
_exptl_crystal_size_max     0.45
_exptl_crystal_size_mid     0.25
_exptl_crystal_size_min     0.20
_exptl_crystal_density_diffrn     1.154
_exptl_crystal_density_meas     ?
_exptl_crystal_density_method     'not measured'
_exptl_crystal_F_000     476
_exptl_absorpt_coefficient_mu     0.969
_exptl_absorpt_correction_type     multi-scan
_exptl_absorpt_process_details     '(CrysAlis RED; Oxford Diffraction, 2006)'
_exptl_absorpt_correction_T_min     0.748
_exptl_absorpt_correction_T_max     0.824
_exptl_special_details
;
;
_diffrn_ambient_temperature     293(2)
_diffrn_radiation_type     MoK\a
_diffrn_radiation_wavelength     0.71073
_diffrn_radiation_source     'fine-focus sealed tube'
_diffrn_radiation_monochromator     graphite
_diffrn_measurement_device_type     'Oxford Diffraction Gemini R Ultra'
_diffrn_measurement_method     \w
_diffrn_detector_area_resol_mean     10.0
_diffrn_reflns_number     11846
_diffrn_reflns_av_R_equivalents     0.0352
_diffrn_reflns_av_sigmaI/netI     0.0744
_diffrn_reflns_theta_min     4.42
_diffrn_reflns_theta_max     29.83
_diffrn_reflns_theta_full     25.00
_diffrn_measured_fraction_theta_max     0.852
_diffrn_measured_fraction_theta_full     0.990
_diffrn_reflns_limit_h_min     -11
_diffrn_reflns_limit_h_max     12
_diffrn_reflns_limit_k_min     -14
_diffrn_reflns_limit_k_max     14
_diffrn_reflns_limit_l_min     -18
_diffrn_reflns_limit_l_max     19
_diffrn_standards_number     ?
_diffrn_standards_interval_count     ?
_diffrn_standards_interval_time     ?
_diffrn_standards_decay_%     ?
_refine_special_details
;
Refinement of <i>F</i>^2^ against ALL reflections. The weighted <i>R</i>-factor
<i>wR</i> and goodness of fit <i>S</i> are based on <i>F</i>^2^, conventional
<i>R</i>-factors <i>R</i> are based on <i>F</i>, with <i>F</i> set to zero for
negative <i>F</i>^2^. The threshold expression of <i>F</i>^2^ >
\s(<i>F</i>^2^) is used only for calculating <i>R</i>-factors(gt) <i>etc</i>.
and is not relevant to the choice of reflections for refinement.
<i>R</i>-factors based on <i>F</i>^2^ are statistically about twice as large
as those based on <i>F</i>, and <i>R</i>- factors based on ALL data will be
even larger.
;
_reflns_number_total     6368
_reflns_number_gt     4133
_reflns_threshold_expression     I>2\s(I)
_refine_ls_structure_factor_coef     Fsqd
_refine_ls_matrix_type     full
_refine_ls_R_factor_all     0.1143
_refine_ls_R_factor_gt     0.0771
_refine_ls_wR_factor_gt     0.2332
_refine_ls_wR_factor_ref     0.2530
_refine_ls_goodness_of_fit_ref     1.047
_refine_ls_restrained_S_all     1.376
_refine_ls_number_reflns     6368
_refine_ls_number_parameters     285
_refine_ls_number_restraints     655
_refine_ls_hydrogen_treatment     mixed
_refine_ls_weighting_scheme     calc
_refine_ls_weighting_details
                 'calc w=1/[\s^2^(Fo^2^)+(0.1644P)^2^] where P=(Fo^2^+2Fc^2^)/3'
_atom_sites_solution_hydrogens     geom
_atom_sites_solution_primary     direct
_atom_sites_solution_secondary     difmap
_refine_ls_shift/su_max     0.000
_refine_ls_shift/su_mean     0.000
_refine_diff_density_max     1.146
_refine_diff_density_min     -0.772
_refine_ls_extinction_method     none
_refine_ls_extinction_coef     ?
loop_
    _atom_type_symbol
    _atom_type_description
    _atom_type_scat_dispersion_real
    _atom_type_scat_dispersion_imag
    _atom_type_scat_source
    'C' 'C' 0.0033 0.0016
                         'International Tables Vol C Tables 4.2.6.8 and 6.1.1.4'
    'H' 'H' 0.0000 0.0000
                         'International Tables Vol C Tables 4.2.6.8 and 6.1.1.4'
    'N' 'N' 0.0061 0.0033
                         'International Tables Vol C Tables 4.2.6.8 and 6.1.1.4'
    'O' 'O' 0.0106 0.0060
                         'International Tables Vol C Tables 4.2.6.8 and 6.1.1.4'
    'Zn' 'Zn' 0.2839 1.4301
                         'International Tables Vol C Tables 4.2.6.8 and 6.1.1.4'
_computing_data_collection     'CrysAlis CCD (Oxford Diffraction, 2006)'
_computing_cell_refinement     'CrysAlis RED (Oxford Diffraction, 2006)'
_computing_data_reduction     'CrysAlis RED (Oxford Diffraction, 2006)'
_computing_structure_solution     'SHELXS97 (Sheldrick, 2008)'
_computing_structure_refinement     'SHELXL97 (Sheldrick, 2008)'
_computing_molecular_graphics
                              '<b>PLEASE PROVIDE PROGRAM NAME AND REFERENCE</b>'
_computing_publication_material     'SHELXL97 (Sheldrick, 2008)'
loop_
    _atom_site_type_symbol
    _atom_site_label
    _atom_site_fract_x
    _atom_site_fract_y
    _atom_site_fract_z
    _atom_site_U_iso_or_equiv
    _atom_site_adp_type
    _atom_site_calc_flag
    _atom_site_refinement_flags
    _atom_site_occupancy
    _atom_site_disorder_assembly
    _atom_site_disorder_group
    Zn Zn1 0.05562(7) 0.12433(7) 0.50054(5) 0.0340(3) Uani d . 1 . .
    C C1 -0.1270(7) -0.0328(6) 0.6667(4) 0.0348(12) Uani d U 1 . .
    C C2 -0.0490(7) -0.0070(7) 0.7384(5) 0.0393(13) Uani d U 1 . .
    C C3 -0.0831(8) -0.0639(8) 0.8383(5) 0.0466(15) Uani d U 1 . .
    H H3 -0.0290 -0.0493 0.8858 0.056 Uiso calc RU 1 . .
    C C4 0.0649(7) 0.0818(7) 0.7131(5) 0.0414(13) Uani d U 1 . .
    H H4A 0.0126 0.1736 0.6901 0.050 Uiso calc RU 1 . .
    H H4B 0.1207 0.0693 0.7724 0.050 Uiso calc RU 1 . .
    C C5 0.3043(7) 0.1208(6) 0.6217(5) 0.0378(12) Uani d U 1 . .
    C C6 0.3920(8) 0.1117(7) 0.7007(6) 0.0465(14) Uani d U 1 . .
    H H6 0.3657 0.0661 0.7646 0.056 Uiso calc RU 1 . .
    C C7 0.5162(8) 0.1685(8) 0.6863(6) 0.0509(15) Uani d U 1 . .
    H H7 0.5743 0.1609 0.7401 0.061 Uiso calc RU 1 . .
    C C8 0.5554(8) 0.2371(8) 0.5923(6) 0.0489(15) Uani d U 1 . .
    H H8 0.6404 0.2755 0.5821 0.059 Uiso calc RU 1 . .
    C C9 0.4671(7) 0.2484(7) 0.5129(6) 0.0454(14) Uani d U 1 . .
    H H9 0.4931 0.2953 0.4493 0.055 Uiso calc RU 1 . .
    C C10 0.3420(7) 0.1915(6) 0.5269(5) 0.0375(12) Uani d U 1 . .
    C C11 0.3368(7) 0.1223(7) 0.3804(5) 0.0397(13) Uani d U 1 . .
    H H11A 0.3798 0.0336 0.4223 0.048 Uiso calc RU 1 . .
    H H11B 0.4192 0.1649 0.3484 0.048 Uiso calc RU 1 . .
    C C12 0.2376(7) 0.1125(7) 0.3023(5) 0.0397(13) Uani d U 1 . .
    C C13 0.2679(8) 0.1641(8) 0.2016(5) 0.0513(15) Uani d U 1 . .
    H H13 0.3412 0.2163 0.1820 0.062 Uiso calc RU 1 . .
    C C14 0.1915(9) 0.1397(8) 0.1302(5) 0.0530(16) Uani d U 1 . .
    C C15 0.2210(10) 0.2038(10) 0.0195(6) 0.070(2) Uani d DU 1 . .
    C C16 0.0903(18) 0.274(2) -0.0392(19) 0.106(6) Uiso d PDU 0.448(12) A 1
    H H16A 0.0088 0.2276 -0.0169 0.159 Uiso calc PRU 0.448(12) A 1
    H H16B 0.1117 0.2812 -0.1072 0.159 Uiso calc PRU 0.448(12) A 1
    H H16C 0.0625 0.3617 -0.0331 0.159 Uiso calc PRU 0.448(12) A 1
    C C17 0.3466(18) 0.269(2) -0.0069(17) 0.078(5) Uiso d PDU 0.448(12) A 1
    H H17A 0.4286 0.2207 0.0380 0.117 Uiso calc PRU 0.448(12) A 1
    H H17B 0.3183 0.3576 -0.0035 0.117 Uiso calc PRU 0.448(12) A 1
    H H17C 0.3774 0.2721 -0.0730 0.117 Uiso calc PRU 0.448(12) A 1
    C C18 0.276(3) 0.084(2) -0.022(2) 0.101(6) Uiso d PDU 0.448(12) A 1
    H H18A 0.3649 0.0287 0.0136 0.151 Uiso calc PRU 0.448(12) A 1
    H H18B 0.2996 0.1178 -0.0908 0.151 Uiso calc PRU 0.448(12) A 1
    H H18C 0.1983 0.0336 -0.0136 0.151 Uiso calc PRU 0.448(12) A 1
    C C16' 0.146(3) 0.3448(14) -0.0045(17) 0.106(5) Uiso d PDU 0.552(12) A 2
    H H16D 0.0426 0.3503 0.0157 0.158 Uiso calc PRU 0.552(12) A 2
    H H16E 0.1510 0.3878 -0.0745 0.158 Uiso calc PRU 0.552(12) A 2
    H H16F 0.1963 0.3879 0.0297 0.158 Uiso calc PRU 0.552(12) A 2
    C C17' 0.373(3) 0.163(3) 0.0001(18) 0.106(5) Uiso d PDU 0.552(12) A 2
    H H17D 0.3988 0.0676 0.0228 0.160 Uiso calc PRU 0.552(12) A 2
    H H17E 0.4347 0.1978 0.0340 0.160 Uiso calc PRU 0.552(12) A 2
    H H17F 0.3908 0.1950 -0.0697 0.160 Uiso calc PRU 0.552(12) A 2
    C C18' 0.154(2) 0.1537(17) -0.0493(15) 0.083(4) Uiso d PDU 0.552(12) A 2
    H H18D 0.0463 0.1770 -0.0471 0.124 Uiso calc PRU 0.552(12) A 2
    H H18E 0.1845 0.0589 -0.0303 0.124 Uiso calc PRU 0.552(12) A 2
    H H18F 0.1882 0.1926 -0.1152 0.124 Uiso calc PRU 0.552(12) A 2
    C C19 -0.1180(8) 0.3676(7) 0.4525(7) 0.0524(18) Uani d U 1 . .
    C C20 -0.2183(11) 0.4959(9) 0.3983(7) 0.074(3) Uani d U 1 . .
    H H20A -0.2489 0.4915 0.3365 0.110 Uiso calc RU 1 . .
    H H20B -0.1644 0.5672 0.3861 0.110 Uiso calc RU 1 . .
    H H20C -0.3057 0.5112 0.4376 0.110 Uiso calc RU 1 . .
    C C21 0.192(3) 0.573(3) 0.260(2) 0.107(7) Uiso d PU 0.50 . .
    H H21A 0.2097 0.6567 0.2627 0.129 Uiso calc PRU 0.50 . .
    H H21B 0.0950 0.5895 0.2286 0.129 Uiso calc PRU 0.50 . .
    C C22 0.308(3) 0.525(3) 0.197(2) 0.117(7) Uiso d PU 0.50 . .
    H H22A 0.3097 0.5925 0.1341 0.176 Uiso calc PRU 0.50 . .
    H H22B 0.2863 0.4467 0.1867 0.176 Uiso calc PRU 0.50 . .
    H H22C 0.4052 0.5031 0.2281 0.176 Uiso calc PRU 0.50 . .
    C C23 0.690(2) 0.287(2) 0.1224(14) 0.081(5) Uani d PU 0.50 . .
    H H23A 0.7180 0.3421 0.0591 0.121 Uiso calc PRU 0.50 . .
    H H23B 0.5824 0.3020 0.1279 0.121 Uiso calc PRU 0.50 . .
    H H23C 0.7284 0.1956 0.1289 0.121 Uiso calc PRU 0.50 . .
    C C24 0.7513(19) 0.3194(16) 0.1974(12) 0.058(4) Uani d PU 0.50 . .
    H H24A 0.7141 0.4124 0.1901 0.070 Uiso calc PRU 0.50 . .
    H H24B 0.8602 0.3056 0.1912 0.070 Uiso calc PRU 0.50 . .
    O O1 -0.0909(5) 0.2773(5) 0.4110(4) 0.0537(13) Uani d . 1 . .
    O O2 -0.0635(7) 0.3485(6) 0.5334(5) 0.0669(15) Uani d . 1 . .
    O O3 -0.1018(5) 0.0163(4) 0.5695(3) 0.0338(9) Uani d . 1 . .
    O O4 0.1846(10) 0.4916(7) 0.3531(5) 0.0344(18) Uani d P 0.50 . .
    H H4 0.1170 0.5264 0.3826 0.052 Uiso calc PRU 0.50 . .
    O O5 0.7114(8) 0.2386(7) 0.2940(5) 0.0252(15) Uani d P 0.50 . .
    H H5 0.7511 0.2567 0.3367 0.038 Uiso calc PRU 0.50 . .
    H H2N 0.205(8) -0.030(3) 0.652(5) 0.050(6) Uiso d DU 1 . .
    H H1N 0.225(12) 0.271(6) 0.394(5) 0.095(4) Uiso d DU 1 . .
    N N2 0.1736(6) 0.0556(5) 0.6353(4) 0.0366(11) Uani d D 1 . .
    N N1 0.2504(6) 0.2002(5) 0.4438(4) 0.0342(11) Uani d D 1 . .
loop_
    _atom_site_aniso_label
    _atom_site_aniso_U_11
    _atom_site_aniso_U_22
    _atom_site_aniso_U_33
    _atom_site_aniso_U_12
    _atom_site_aniso_U_13
    _atom_site_aniso_U_23
    Zn1 0.0304(4) 0.0382(4) 0.0374(5) -0.0082(3) 0.0014(3) -0.0165(3)
    C1 0.031(3) 0.042(3) 0.036(3) -0.006(2) 0.003(2) -0.019(2)
    C2 0.035(3) 0.049(3) 0.041(3) -0.009(2) 0.001(2) -0.024(3)
    C3 0.043(3) 0.065(4) 0.038(3) -0.013(3) 0.000(3) -0.022(3)
    C4 0.040(3) 0.052(3) 0.040(3) -0.015(2) 0.003(2) -0.022(2)
    C5 0.029(2) 0.044(3) 0.047(3) -0.009(2) -0.001(2) -0.023(2)
    C6 0.040(3) 0.058(3) 0.049(3) -0.012(3) -0.002(3) -0.026(3)
    C7 0.038(3) 0.063(4) 0.061(4) -0.011(3) -0.009(3) -0.030(3)
    C8 0.032(3) 0.061(4) 0.060(4) -0.016(3) -0.005(3) -0.024(3)
    C9 0.036(3) 0.054(3) 0.053(3) -0.015(3) 0.003(3) -0.023(3)
    C10 0.030(2) 0.041(3) 0.048(3) -0.008(2) 0.000(2) -0.023(2)
    C11 0.032(3) 0.052(3) 0.044(3) -0.014(2) 0.006(2) -0.024(2)
    C12 0.035(3) 0.051(3) 0.040(3) -0.015(2) 0.007(2) -0.022(3)
    C13 0.048(3) 0.067(4) 0.046(3) -0.025(3) 0.010(3) -0.021(3)
    C14 0.055(3) 0.069(4) 0.042(3) -0.021(3) 0.009(3) -0.024(3)
    C15 0.071(4) 0.095(5) 0.050(4) -0.035(4) 0.011(3) -0.021(4)
    C19 0.035(4) 0.041(4) 0.077(5) -0.008(3) 0.003(4) -0.014(4)
    C20 0.077(6) 0.055(5) 0.083(6) 0.014(4) -0.017(5) -0.027(5)
    C23 0.067(10) 0.097(12) 0.058(9) -0.011(9) 0.004(8) 0.000(9)
    C24 0.060(9) 0.051(8) 0.062(9) -0.008(7) -0.013(7) -0.016(7)
    O1 0.042(3) 0.040(3) 0.078(4) -0.001(2) -0.005(2) -0.021(2)
    O2 0.067(4) 0.057(3) 0.069(4) -0.002(3) -0.012(3) -0.014(3)
    O3 0.033(2) 0.039(2) 0.033(2) -0.0101(17) 0.0037(17) -0.0157(18)
    O4 0.056(5) 0.015(3) 0.024(4) -0.001(3) 0.009(4) 0.000(3)
    O5 0.026(4) 0.024(4) 0.027(4) -0.008(3) -0.004(3) -0.008(3)
    N2 0.034(3) 0.042(3) 0.040(3) -0.010(2) 0.000(2) -0.019(2)
    N1 0.032(3) 0.037(3) 0.037(3) -0.005(2) 0.000(2) -0.017(2)
_geom_special_details
;
All e.s.d.'s (except the e.s.d. in the dihedral angle between two l.s. planes)
are estimated using the full covariance matrix. The cell e.s.d.'s are taken
into account individually in the estimation of e.s.d.'s in distances, angles
and torsion angles; correlations between e.s.d.'s in cell parameters are only
used when they are defined by crystal symmetry. An approximate (isotropic)
treatment of cell e.s.d.'s is used for estimating e.s.d.'s involving l.s.
planes.
;
loop_
    _geom_bond_atom_site_label_1
    _geom_bond_atom_site_label_2
    _geom_bond_site_symmetry_2
    _geom_bond_distance
    _geom_bond_publ_flag
    Zn1 O1 . 2.025(5) y
    Zn1 O3 . 2.033(4) y
    Zn1 O3 2_556 2.043(4) y
    Zn1 N2 . 2.100(5) y
    Zn1 N1 . 2.104(5) y
    Zn1 Zn1 2_556 3.0670(13) ?
    C1 O3 . 1.341(7) ?
    C1 C2 . 1.407(8) ?
    C1 C12 2_556 1.412(9) ?
    C2 C3 . 1.403(9) ?
    C2 C4 . 1.501(9) ?
    C3 C14 2_556 1.370(10) ?
    C3 H3 . 0.9300 ?
    C4 N2 . 1.496(8) ?
    C4 H4A . 0.9700 ?
    C4 H4B . 0.9700 ?
    C5 C6 . 1.385(9) ?
    C5 C10 . 1.386(9) ?
    C5 N2 . 1.470(8) ?
    C6 C7 . 1.363(10) ?
    C6 H6 . 0.9300 ?
    C7 C8 . 1.374(11) ?
    C7 H7 . 0.9300 ?
    C8 C9 . 1.386(10) ?
    C8 H8 . 0.9300 ?
    C9 C10 . 1.371(9) ?
    C9 H9 . 0.9300 ?
    C10 N1 . 1.456(8) ?
    C11 N1 . 1.511(7) ?
    C11 C12 . 1.517(9) ?
    C11 H11A . 0.9700 ?
    C11 H11B . 0.9700 ?
    C12 C13 . 1.398(10) ?
    C12 C1 2_556 1.412(9) ?
    C13 C14 . 1.387(10) ?
    C13 H13 . 0.9300 ?
    C14 C3 2_556 1.370(10) ?
    C14 C15 . 1.540(11) ?
    C15 C17' . 1.40(2) ?
    C15 C16 . 1.426(11) ?
    C15 C17 . 1.426(11) ?
    C15 C18' . 1.475(17) ?
    C15 C16' . 1.479(11) ?
    C15 C18 . 1.57(2) ?
    C16 H16A . 0.9600 ?
    C16 H16B . 0.9600 ?
    C16 H16C . 0.9600 ?
    C17 H17A . 0.9600 ?
    C17 H17B . 0.9600 ?
    C17 H17C . 0.9600 ?
    C18 H18A . 0.9600 ?
    C18 H18B . 0.9600 ?
    C18 H18C . 0.9600 ?
    C16' H16D . 0.9600 ?
    C16' H16E . 0.9600 ?
    C16' H16F . 0.9600 ?
    C17' H17D . 0.9600 ?
    C17' H17E . 0.9600 ?
    C17' H17F . 0.9600 ?
    C18' H18D . 0.9600 ?
    C18' H18E . 0.9600 ?
    C18' H18F . 0.9600 ?
    C19 O2 . 1.223(10) ?
    C19 O1 . 1.276(9) ?
    C19 C20 . 1.497(11) ?
    C20 H20A . 0.9600 ?
    C20 H20B . 0.9600 ?
    C20 H20C . 0.9600 ?
    C21 O4 . 1.34(3) ?
    C21 C22 . 1.47(3) ?
    C21 H21A . 0.9700 ?
    C21 H21B . 0.9700 ?
    C22 H22A . 0.9600 ?
    C22 H22B . 0.9600 ?
    C22 H22C . 0.9600 ?
    C23 C24 . 1.40(2) ?
    C23 H23A . 0.9600 ?
    C23 H23B . 0.9600 ?
    C23 H23C . 0.9600 ?
    C24 O5 . 1.446(18) ?
    C24 H24A . 0.9700 ?
    C24 H24B . 0.9700 ?
    O3 Zn1 2_556 2.043(4) ?
    O4 H4 . 0.8200 ?
    O5 H5 . 0.8200 ?
    N2 H2N . 0.87(3) ?
    N1 H1N . 0.86(3) ?
loop_
    _geom_angle_atom_site_label_1
    _geom_angle_atom_site_label_2
    _geom_angle_atom_site_label_3
    _geom_angle_site_symmetry_1
    _geom_angle_site_symmetry_3
    _geom_angle
    _geom_angle_publ_flag
    O1 Zn1 O3 . . 96.05(19) ?
    O1 Zn1 O3 . 2_556 105.62(19) ?
    O3 Zn1 O3 . 2_556 82.40(17) ?
    O1 Zn1 N2 . . 144.5(2) ?
    O3 Zn1 N2 . . 88.07(18) ?
    O3 Zn1 N2 2_556 . 109.82(19) ?
    O1 Zn1 N1 . . 95.6(2) ?
    O3 Zn1 N1 . . 168.18(18) ?
    O3 Zn1 N1 2_556 . 92.33(17) ?
    N2 Zn1 N1 . . 83.8(2) ?
    O1 Zn1 Zn1 . 2_556 104.44(14) ?
    O3 Zn1 Zn1 . 2_556 41.32(11) ?
    O3 Zn1 Zn1 2_556 2_556 41.08(11) ?
    N2 Zn1 Zn1 . 2_556 101.75(15) ?
    N1 Zn1 Zn1 . 2_556 132.53(13) ?
    O3 C1 C2 . . 122.6(6) ?
    O3 C1 C12 . 2_556 118.4(5) ?
    C2 C1 C12 . 2_556 119.0(6) ?
    C3 C2 C1 . . 118.2(6) ?
    C3 C2 C4 . . 118.5(6) ?
    C1 C2 C4 . . 123.2(6) ?
    C14 C3 C2 2_556 . 123.6(6) ?
    C14 C3 H3 2_556 . 118.2 ?
    C2 C3 H3 . . 118.2 ?
    N2 C4 C2 . . 112.9(5) ?
    N2 C4 H4A . . 109.0 ?
    C2 C4 H4A . . 109.0 ?
    N2 C4 H4B . . 109.0 ?
    C2 C4 H4B . . 109.0 ?
    H4A C4 H4B . . 107.8 ?
    C6 C5 C10 . . 119.2(6) ?
    C6 C5 N2 . . 121.9(6) ?
    C10 C5 N2 . . 118.9(5) ?
    C7 C6 C5 . . 121.1(7) ?
    C7 C6 H6 . . 119.5 ?
    C5 C6 H6 . . 119.5 ?
    C6 C7 C8 . . 119.9(7) ?
    C6 C7 H7 . . 120.0 ?
    C8 C7 H7 . . 120.0 ?
    C7 C8 C9 . . 119.4(6) ?
    C7 C8 H8 . . 120.3 ?
    C9 C8 H8 . . 120.3 ?
    C10 C9 C8 . . 121.0(7) ?
    C10 C9 H9 . . 119.5 ?
    C8 C9 H9 . . 119.5 ?
    C9 C10 C5 . . 119.4(6) ?
    C9 C10 N1 . . 121.4(6) ?
    C5 C10 N1 . . 119.2(5) ?
    N1 C11 C12 . . 112.1(5) ?
    N1 C11 H11A . . 109.2 ?
    C12 C11 H11A . . 109.2 ?
    N1 C11 H11B . . 109.2 ?
    C12 C11 H11B . . 109.2 ?
    H11A C11 H11B . . 107.9 ?
    C13 C12 C1 . 2_556 119.9(6) ?
    C13 C12 C11 . . 121.2(6) ?
    C1 C12 C11 2_556 . 118.3(6) ?
    C14 C13 C12 . . 121.6(7) ?
    C14 C13 H13 . . 119.2 ?
    C12 C13 H13 . . 119.2 ?
    C3 C14 C13 2_556 . 117.6(7) ?
    C3 C14 C15 2_556 . 121.7(7) ?
    C13 C14 C15 . . 120.6(7) ?
    C17' C15 C16 . . 135.3(16) ?
    C17' C15 C17 . . 45.7(11) ?
    C16 C15 C17 . . 113.1(11) ?
    C17' C15 C18' . . 98.4(13) ?
    C16 C15 C18' . . 56.2(11) ?
    C17 C15 C18' . . 122.3(14) ?
    C17' C15 C16' . . 123.3(15) ?
    C16 C15 C16' . . 50.1(11) ?
    C17 C15 C16' . . 78.5(13) ?
    C18' C15 C16' . . 105.0(10) ?
    C17' C15 C14 . . 108.8(12) ?
    C16 C15 C14 . . 115.4(13) ?
    C17 C15 C14 . . 118.0(11) ?
    C18' C15 C14 . . 116.1(10) ?
    C16' C15 C14 . . 105.7(12) ?
    C17' C15 C18 . . 58.0(8) ?
    C16 C15 C18 . . 102.3(11) ?
    C17 C15 C18 . . 99.6(14) ?
    C18' C15 C18 . . 46.8(10) ?
    C16' C15 C18 . . 145.6(14) ?
    C14 C15 C18 . . 105.2(12) ?
    C15 C16 H16A . . 109.5 ?
    C15 C16 H16B . . 109.5 ?
    H16A C16 H16B . . 109.5 ?
    C15 C16 H16C . . 109.5 ?
    H16A C16 H16C . . 109.5 ?
    H16B C16 H16C . . 109.5 ?
    C15 C17 H17A . . 109.5 ?
    C15 C17 H17B . . 109.5 ?
    H17A C17 H17B . . 109.5 ?
    C15 C17 H17C . . 109.5 ?
    H17A C17 H17C . . 109.5 ?
    H17B C17 H17C . . 109.5 ?
    C15 C18 H18A . . 109.5 ?
    C15 C18 H18B . . 109.5 ?
    H18A C18 H18B . . 109.5 ?
    C15 C18 H18C . . 109.5 ?
    H18A C18 H18C . . 109.5 ?
    H18B C18 H18C . . 109.5 ?
    C15 C16' H16D . . 109.5 ?
    C15 C16' H16E . . 109.5 ?
    H16D C16' H16E . . 109.5 ?
    C15 C16' H16F . . 109.5 ?
    H16D C16' H16F . . 109.5 ?
    H16E C16' H16F . . 109.5 ?
    C15 C17' H17D . . 109.5 ?
    C15 C17' H17E . . 109.5 ?
    H17D C17' H17E . . 109.5 ?
    C15 C17' H17F . . 109.5 ?
    H17D C17' H17F . . 109.5 ?
    H17E C17' H17F . . 109.5 ?
    C15 C18' H18D . . 109.5 ?
    C15 C18' H18E . . 109.5 ?
    H18D C18' H18E . . 109.5 ?
    C15 C18' H18F . . 109.5 ?
    H18D C18' H18F . . 109.5 ?
    H18E C18' H18F . . 109.5 ?
    O2 C19 O1 . . 120.5(7) ?
    O2 C19 C20 . . 122.1(7) ?
    O1 C19 C20 . . 117.4(8) ?
    C19 C20 H20A . . 109.5 ?
    C19 C20 H20B . . 109.5 ?
    H20A C20 H20B . . 109.5 ?
    C19 C20 H20C . . 109.5 ?
    H20A C20 H20C . . 109.5 ?
    H20B C20 H20C . . 109.5 ?
    O4 C21 C22 . . 116(2) ?
    O4 C21 H21A . . 108.2 ?
    C22 C21 H21A . . 108.2 ?
    O4 C21 H21B . . 108.2 ?
    C22 C21 H21B . . 108.2 ?
    H21A C21 H21B . . 107.4 ?
    C21 C22 H22A . . 109.5 ?
    C21 C22 H22B . . 109.5 ?
    H22A C22 H22B . . 109.5 ?
    C21 C22 H22C . . 109.5 ?
    H22A C22 H22C . . 109.5 ?
    H22B C22 H22C . . 109.5 ?
    C24 C23 H23A . . 109.5 ?
    C24 C23 H23B . . 109.5 ?
    H23A C23 H23B . . 109.5 ?
    C24 C23 H23C . . 109.5 ?
    H23A C23 H23C . . 109.5 ?
    H23B C23 H23C . . 109.5 ?
    C23 C24 O5 . . 111.0(14) ?
    C23 C24 H24A . . 109.4 ?
    O5 C24 H24A . . 109.4 ?
    C23 C24 H24B . . 109.4 ?
    O5 C24 H24B . . 109.4 ?
    H24A C24 H24B . . 108.0 ?
    C19 O1 Zn1 . . 106.4(5) ?
    C1 O3 Zn1 . . 128.5(4) ?
    C1 O3 Zn1 . 2_556 113.8(4) ?
    Zn1 O3 Zn1 . 2_556 97.60(17) ?
    C21 O4 H4 . . 109.5 ?
    C24 O5 H5 . . 109.5 ?
    C5 N2 C4 . . 114.9(5) ?
    C5 N2 Zn1 . . 107.9(4) ?
    C4 N2 Zn1 . . 107.6(4) ?
    C5 N2 H2N . . 109(5) ?
    C4 N2 H2N . . 107(5) ?
    Zn1 N2 H2N . . 110(5) ?
    C10 N1 C11 . . 110.9(5) ?
    C10 N1 Zn1 . . 108.1(4) ?
    C11 N1 Zn1 . . 110.1(3) ?
    C10 N1 H1N . . 124(7) ?
    C11 N1 H1N . . 93(7) ?
    Zn1 N1 H1N . . 109(7) ?
loop_
    _geom_hbond_atom_site_label_D
    _geom_hbond_atom_site_label_H
    _geom_hbond_atom_site_label_A
    _geom_hbond_site_symmetry_A
    _geom_hbond_distance_DH
    _geom_hbond_distance_HA
    _geom_hbond_distance_DA
    _geom_hbond_angle_DHA
    C4 H4A O2 . 0.97 2.45 3.246(10) 139
    N1 H1N O4 . 0.86(7) 2.23(7) 2.952(9) 141(6)
    N2 H2N O5 2_656 0.87(4) 2.13(4) 2.999(9) 175(4)
    O4 H4 O2 2_566 0.82 2.06 2.768(10) 145
    O5 H5 O1 1_655 0.82 1.92 2.700(9) 159
