# Supplementary material for: [μ-(4S,5S,15S,16S)-10,21-Di-tert-butyl-4,5,15,16-tetra­phenyl-3,6,14,17-tetra­aza­tricyclo­[17.3.1.18,12]tetra­cosa-1(23),8,10,12(24),19,21-hexa­ene-23,24-diolato-κ8 N 3,N 6,O 23,O 24:N 14 N 17,O 23,O 24]bis­[(acetato-κO)zinc(II)] ethanol disolvate
Source: Acta Crystallogr Sect E Struct Rep Online. 2009 Jun 17;65(Pt 7):m777–8. doi: 10.1107/S1600536809021990 (PMC2969517; doi:10.1107/S1600536809021990)
Supplement: Supplementary file 2 [file e-65-0m777-Isup2.hkl]

#
# h,k,l, Fc-squared, Fo-squared, sigma(Fo-squared) and status flag
#
data_I
_shelx_title ' aa in P-1'
_shelx_refln_list_code          4
_shelx_F_calc_maximum      178.66
_exptl_crystal_F_000       476.00
_reflns_d_resolution_high  0.7143
 
loop_
 _symmetry_equiv_pos_as_xyz
 'x, y, z'
 '-x, -y, -z'
 
_cell_length_a     9.0566
_cell_length_b    10.8410
_cell_length_c    14.2828
_cell_angle_alpha  71.246
_cell_angle_beta   86.514
_cell_angle_gamma  78.362
 
_shelx_F_squared_multiplier     1.000
 
loop_
 _refln_index_h
 _refln_index_k
 _refln_index_l
 _refln_F_squared_calc
 _refln_F_squared_meas
 _refln_F_squared_sigma
 _refln_observed_status
   2   0   0       33.35      881.94     15.18 o
   3   0   0       85.04       89.05      6.34 o
   4   0   0        1.13       15.82      6.36 o
   5   0   0      962.33     1083.55     11.12 o
   6   0   0      768.76      918.81     16.61 o
   7   0   0      910.78      975.81     14.03 o
   8   0   0      470.37      408.46      8.14 o
   9   0   0      183.14      178.25     25.44 o
  10   0   0      160.32      148.12     26.39 o
  11   0   0       35.42       31.78     27.22 o
 -11   1   0      161.94      153.23     29.84 o
 -10   1   0      122.03      129.01     18.13 o
  -9   1   0       61.82       63.37     14.54 o
  -8   1   0       76.43       67.38      9.98 o
  -7   1   0        8.43        7.62      3.60 o
  -6   1   0      219.19      217.90      8.58 o
  -5   1   0        9.91        9.33      6.59 o
  -4   1   0      168.31      147.86      7.49 o
  -3   1   0      750.68     1396.88     19.23 o
  -2   1   0     1412.60     2960.15     28.38 o
   2   1   0      961.87     1739.04     14.54 o
   3   1   0      487.89      370.76      6.13 o
   4   1   0      649.69      500.39      7.42 o
   5   1   0      888.52     1182.99     15.37 o
   6   1   0     2155.99     2417.39     28.22 o
   7   1   0      949.36      951.97     11.50 o
   8   1   0      308.18      337.81     11.32 o
   9   1   0      343.17      322.56     28.17 o
  10   1   0       42.61       41.05     24.96 o
  11   1   0        4.31        7.21     25.64 o
 -11   2   0      103.98      107.68     18.29 o
 -10   2   0        0.43        5.55     15.28 o
  -9   2   0       14.81       14.58     14.28 o
  -8   2   0        6.00        2.60     13.54 o
  -7   2   0       82.37       80.01     12.80 o
  -6   2   0      984.00     1079.36     15.49 o
  -5   2   0     1907.55     2240.75     22.72 o
  -4   2   0     1431.84     1118.34     11.05 o
  -3   2   0      815.33      474.29      8.63 o
  -2   2   0     1484.77     1792.99     27.26 o
  -1   2   0    31917.70    38449.36    406.48 o
   2   2   0     2403.47     2321.90     20.09 o
   3   2   0     3072.67     4042.42     59.73 o
   4   2   0     6994.10     8343.92     54.52 o
   5   2   0      915.79      842.37      9.76 o
   6   2   0      999.99     1017.67     14.36 o
   7   2   0      204.43      207.54      6.53 o
   8   2   0       62.66       65.97      6.02 o
   9   2   0        3.81       11.71     10.07 o
  10   2   0       52.68       62.73     24.81 o
  11   2   0       50.54       42.20     27.14 o
 -11   3   0        0.01        2.00     16.33 o
 -10   3   0       11.39       19.96     15.58 o
  -9   3   0        7.48       33.07     15.36 o
  -8   3   0      279.42      242.63     20.98 o
  -7   3   0      485.18      450.68     16.26 o
  -6   3   0      162.26      175.67      8.67 o
  -5   3   0       76.83      106.99      7.87 o
  -4   3   0       11.22       26.78      4.15 o
  -3   3   0      249.77      322.78      6.18 o
  -2   3   0     2167.09     2577.24     35.06 o
  -1   3   0     5870.31     6232.17    133.62 o
   0   3   0     3084.64     2876.05     42.76 o
   1   3   0      308.25      654.14      9.08 o
   2   3   0        7.60       14.87      6.99 o
   3   3   0     3855.93     2768.85     18.54 o
   4   3   0     5576.26     5826.92     96.96 o
   5   3   0     1574.81     1855.33     34.00 o
   6   3   0      333.76      341.31      9.92 o
   7   3   0        0.56        6.47      8.23 o
   8   3   0        8.71       15.50      9.36 o
   9   3   0      386.86      361.22     16.31 o
  10   3   0      261.97      275.88     29.01 o
  11   3   0      153.89      144.24     30.63 o
 -11   4   0       86.86       73.43     25.32 o
 -10   4   0       36.58       33.17     24.05 o
  -9   4   0      144.01      158.11     23.78 o
  -8   4   0      207.78      245.68     22.27 o
  -7   4   0      350.56      331.84     15.39 o
  -6   4   0       29.20       56.14     11.61 o
  -5   4   0        5.76       10.38      8.04 o
  -4   4   0      104.36      147.20      6.08 o
  -3   4   0      317.27      450.07      7.72 o
  -2   4   0      305.64      477.64      7.21 o
  -1   4   0     1834.74     1791.46     21.63 o
   0   4   0      920.77      653.42      8.37 o
   1   4   0      622.89      568.18     11.79 o
   2   4   0      967.37      964.29     15.55 o
   3   4   0     2459.35     2893.67     21.33 o
   4   4   0        3.86        1.45      5.41 o
   5   4   0       10.73       10.61      3.03 o
   6   4   0      118.26      174.91      7.89 o
   7   4   0      120.83      143.31     10.25 o
   8   4   0      140.24      154.20     14.06 o
   9   4   0      491.14      433.53     17.60 o
  10   4   0      201.20      174.83     27.74 o
  11   4   0      115.42       76.72     28.97 o
 -10   5   0        7.86        5.15     22.51 o
  -9   5   0      127.66      115.07     23.54 o
  -8   5   0       90.59       92.37     22.03 o
  -7   5   0       44.29       47.87     19.65 o
  -6   5   0        6.86        4.76     16.29 o
  -5   5   0      205.88      348.46     15.36 o
  -4   5   0      464.38      657.33      9.62 o
  -3   5   0      330.09      203.65      7.17 o
  -2   5   0       72.97       41.37      5.64 o
  -1   5   0     1713.90     1979.77     28.84 o
   0   5   0     1117.87     1133.32     10.83 o
   1   5   0       41.77       16.66      5.91 o
   2   5   0      233.89      244.03      6.96 o
   3   5   0      208.32      204.50      9.30 o
   4   5   0      593.20      652.71     16.19 o
   5   5   0      301.97      276.76      5.34 o
   6   5   0      419.42      358.43     16.08 o
   7   5   0      514.45      544.79     14.70 o
   8   5   0      662.74      634.06     29.13 o
   9   5   0       93.20       77.10     13.29 o
  10   5   0       22.17       25.80     25.04 o
  11   5   0        0.78       26.43     27.90 o
 -10   6   0        0.83      -18.98     25.60 o
  -9   6   0        6.72        7.33     22.07 o
  -8   6   0        1.22       11.33     21.91 o
  -7   6   0      139.22      127.16     21.95 o
  -6   6   0      111.29      137.15     20.76 o
  -5   6   0      243.27      360.49     14.10 o
  -4   6   0      447.58      439.94     13.74 o
  -3   6   0      747.55      576.50     13.54 o
  -2   6   0      267.39      250.16     12.11 o
  -1   6   0        0.86        0.49     10.02 o
   0   6   0      126.10      136.64      6.85 o
   1   6   0      396.44      484.20     10.69 o
   2   6   0       39.47       35.36     17.48 o
   3   6   0      645.40      465.25     12.66 o
   4   6   0      994.62      954.98     25.72 o
   5   6   0      686.19      756.05     22.69 o
   6   6   0      387.79      324.08      6.27 o
   7   6   0      142.12      154.12     12.76 o
   8   6   0      157.01      133.03     22.90 o
   9   6   0        6.99       -0.28     22.98 o
  10   6   0        2.98        4.24     25.96 o
  11   6   0       20.68       17.28     27.62 o
  -9   7   0       13.06       -3.13     24.01 o
  -8   7   0       24.09       17.36     21.95 o
  -7   7   0      113.44      115.63     23.46 o
  -6   7   0      181.94      229.24     24.01 o
  -5   7   0      414.69      406.79     14.77 o
  -4   7   0      246.03      177.84     11.90 o
  -3   7   0        8.57       13.17      9.45 o
  -2   7   0      147.73      132.75      9.67 o
  -1   7   0      103.16       91.06     12.60 o
   0   7   0      164.84      134.86      7.73 o
   1   7   0      314.15      244.71      8.89 o
   2   7   0      689.92      721.25     17.81 o
   3   7   0     1069.83     1157.92     22.55 o
   4   7   0      368.23      377.57     12.76 o
   5   7   0      161.01      115.89     13.61 o
   6   7   0      106.48      104.06      6.34 o
   7   7   0        0.03       -1.85      7.39 o
   8   7   0      100.50       84.22     10.52 o
   9   7   0       79.07       59.36     24.21 o
  10   7   0       44.69       43.79     27.06 o
  -8   8   0       29.14       13.55     24.21 o
  -7   8   0       15.73       29.36     21.83 o
  -6   8   0       51.17       61.46     21.08 o
  -5   8   0       32.50       15.10     19.69 o
  -4   8   0        0.87       -2.89     10.20 o
  -3   8   0       47.15       35.31      9.98 o
  -2   8   0      206.22      213.94     16.54 o
  -1   8   0      327.46      335.71     10.58 o
   0   8   0     1119.09     1127.52     27.44 o
   1   8   0      544.72      527.39     11.32 o
   2   8   0      396.12      356.84     29.56 o
   3   8   0      171.22      205.86     23.46 o
   4   8   0       13.10       16.43     10.07 o
   5   8   0       13.94       11.75      7.37 o
   6   8   0       44.20       34.45      5.29 o
   7   8   0      163.12      138.80     20.55 o
   8   8   0      446.41      439.61     29.44 o
   9   8   0       83.89       73.86     25.24 o
  10   8   0       44.96       63.32     28.89 o
  -7   9   0       10.36       32.65     23.14 o
  -6   9   0        0.05      -18.27     23.30 o
  -5   9   0        4.00       13.63     22.59 o
  -4   9   0       49.07       50.52     22.55 o
  -3   9   0      330.62      346.33     25.68 o
  -2   9   0      183.62      190.12     11.37 o
  -1   9   0       70.57       69.64      9.61 o
   0   9   0      130.34      173.50     14.67 o
   1   9   0       81.09       80.97     22.88 o
   2   9   0       18.04       20.96     20.25 o
   3   9   0       58.44       71.65      8.30 o
   4   9   0        1.85        1.63      7.04 o
   5   9   0       59.06       82.26     18.15 o
   6   9   0      341.29      346.53     24.29 o
   7   9   0      330.19      340.39     26.47 o
   8   9   0      176.64      205.82     25.36 o
   9   9   0       34.67       26.79     26.11 o
  10   9   0       24.15       21.87     27.62 o
  -6  10   0        9.29        0.55     24.13 o
  -5  10   0       76.84       71.72     25.20 o
  -4  10   0      135.07      146.58     26.39 o
  -3  10   0      182.05      210.42     25.84 o
  -2  10   0       14.69       22.35     21.91 o
  -1  10   0       40.83       30.87     23.34 o
   0  10   0        3.94       -2.81     23.02 o
   1  10   0       22.89       36.98     12.92 o
   2  10   0      184.31      189.21     16.82 o
   3  10   0       74.27       84.05      9.20 o
   4  10   0      155.98      177.40     15.94 o
   5  10   0       63.21       76.65     15.92 o
   6  10   0      183.74      209.42     23.38 o
   7  10   0      145.69      140.36     24.61 o
   8  10   0        0.36       15.26     23.46 o
   9  10   0        0.00       14.07     27.10 o
  -4  11   0       11.88       16.68     24.81 o
  -3  11   0        5.69        7.49     24.92 o
  -2  11   0        0.76       26.19     24.69 o
  -1  11   0        6.15      -10.58     24.49 o
   0  11   0       47.78       35.66     25.64 o
   1  11   0      130.28      174.79     27.94 o
   2  11   0        2.29        0.61     11.52 o
   3  11   0       15.59       41.56     27.26 o
   4  11   0      154.37      174.98     16.23 o
   5  11   0      146.68      181.60     23.56 o
   6  11   0       82.57       67.96     17.04 o
   7  11   0       13.71       16.96     22.67 o
   8  11   0       25.05       45.09     25.24 o
   9  11   0       12.43        4.79     25.48 o
  -3  12   0       53.55       64.39     27.30 o
  -2  12   0       76.27      109.21     28.29 o
  -1  12   0       48.36       37.76     27.66 o
   0  12   0       70.83       88.80     28.61 o
   1  12   0       88.08       91.38     28.41 o
   2  12   0       11.07        1.39     26.15 o
   3  12   0        4.97       15.53     26.91 o
   4  12   0        0.46        7.61     14.23 o
   5  12   0        0.28       -5.98     28.69 o
   6  12   0        7.61       14.44     25.20 o
   7  12   0       26.26       21.33     18.87 o
   8  12   0        8.92       22.43     25.72 o
   1  13   0        4.42       -7.29     28.37 o
   2  13   0        2.54       23.62     30.12 o
   3  13   0        0.45       29.32     28.81 o
   4  13   0       28.22       23.42     28.65 o
  -8 -12   1        5.24       26.15     26.15 o
  -7 -12   1        4.24        3.88     24.81 o
  -6 -12   1       10.16       27.78     22.49 o
  -5 -12   1        3.26       14.95     22.75 o
  -4 -12   1        1.43       12.59     15.55 o
  -3 -12   1       15.49        5.83     14.23 o
  -1 -12   1       91.08       94.23     30.39 o
   0 -12   1       76.05       93.60     30.31 o
   1 -12   1       67.26       48.03     29.92 o
   2 -12   1       53.10      104.30     30.31 o
  -9 -11   1        8.55        1.19     27.42 o
  -8 -11   1        1.31       -2.58     26.03 o
  -7 -11   1        0.15       16.92     22.55 o
  -6 -11   1       44.51       40.86     16.80 o
  -5 -11   1      154.45      136.77     17.13 o
  -4 -11   1      216.54      217.97     20.63 o
  -3 -11   1        3.24       15.07     13.58 o
  -2 -11   1       23.36       45.97     13.08 o
  -1 -11   1      148.15      166.52     14.31 o
   0 -11   1       64.63       49.76     12.47 o
   1 -11   1        0.56       -4.04     25.56 o
   2 -11   1        4.48        0.91     24.25 o
   3 -11   1        2.66        8.92     24.85 o
   4 -11   1       14.79       16.01     26.27 o
  -9 -10   1        0.90       28.29     27.66 o
  -8 -10   1        8.22        9.51     23.66 o
  -7 -10   1       45.39       23.38     21.83 o
  -6 -10   1      153.76      176.18     23.14 o
  -5 -10   1      136.15      175.62     22.27 o
  -4 -10   1      345.57      278.84     21.24 o
  -3 -10   1       61.94       58.36     13.55 o
  -2 -10   1      225.38      259.96     10.95 o
  -1 -10   1       48.95       32.45      9.26 o
   0 -10   1        2.73        9.95     24.17 o
   1 -10   1       80.02       58.84     24.53 o
   2 -10   1       33.41       -6.34     23.06 o
   3 -10   1       81.35       95.50     24.17 o
   4 -10   1       81.42      129.89     25.24 o
   5 -10   1       64.55       50.56     25.00 o
   6 -10   1        7.37        3.88     27.58 o
 -10  -9   1       31.85        6.86     27.42 o
  -9  -9   1       29.39       56.15     27.78 o
  -8  -9   1       55.67       73.86     25.00 o
  -7  -9   1      241.47      205.11     26.55 o
  -6  -9   1      444.66      378.51     25.44 o
  -5  -9   1      240.95      233.79     22.03 o
  -4  -9   1       17.95       11.65      5.20 o
  -3  -9   1       12.71       11.63      7.56 o
  -2  -9   1        7.93        1.74      8.38 o
  -1  -9   1       60.85       93.86     12.70 o
   0  -9   1       93.58       68.29     13.29 o
   1  -9   1       31.18       26.39     22.94 o
   2  -9   1      292.02      267.42     28.87 o
   3  -9   1      303.45      327.83     25.84 o
   4  -9   1       72.41       98.00     24.17 o
   5  -9   1       10.95       11.13     23.42 o
   7  -9   1        4.27        9.31     24.81 o
 -10  -8   1       71.10      116.38     30.23 o
  -9  -8   1       53.25       75.77     26.63 o
  -8  -8   1      131.61      138.69     25.48 o
  -7  -8   1      328.26      310.23     26.67 o
  -6  -8   1      210.07      201.14     21.04 o
  -5  -8   1       40.72       32.30     16.88 o
  -4  -8   1      143.31      103.56     18.63 o
  -3  -8   1       26.23       18.11      7.06 o
  -2  -8   1      141.83      152.20     11.47 o
  -1  -8   1      426.82      394.05     14.99 o
   0  -8   1      763.04      730.61     20.48 o
   1  -8   1      223.92      221.75     12.44 o
   2  -8   1      242.34      244.54     10.94 o
   3  -8   1       20.91       50.01     10.80 o
   4  -8   1        1.43        0.11     12.72 o
   5  -8   1       26.80       29.40     19.73 o
   6  -8   1        8.04      -14.50     21.56 o
   7  -8   1        5.15        6.46     23.46 o
   8  -8   1       26.01        5.23     25.40 o
 -10  -7   1       27.46       29.52     26.59 o
  -9  -7   1       44.50       76.04     25.56 o
  -8  -7   1       67.80       36.77     22.59 o
  -7  -7   1       54.62       41.49     19.97 o
  -6  -7   1       24.75       21.87     18.74 o
  -5  -7   1       55.42       80.60     17.40 o
  -4  -7   1      432.69      397.22     13.39 o
  -3  -7   1      821.00      704.40     12.60 o
  -2  -7   1      720.41      739.65     24.29 o
  -1  -7   1      260.72      216.77     10.61 o
   0  -7   1       76.52       98.33      8.55 o
   1  -7   1      211.63      235.79     11.78 o
   2  -7   1       66.47       78.25      8.20 o
   3  -7   1       45.05       34.39     10.43 o
   4  -7   1      165.05      199.31     12.70 o
   5  -7   1      399.36      400.66     25.20 o
   6  -7   1       86.48       66.53     21.40 o
   7  -7   1      116.84      148.52     23.89 o
   8  -7   1       35.19       56.59     23.62 o
   9  -7   1        2.65        2.22     24.25 o
 -11  -6   1       15.89       20.53     28.73 o
 -10  -6   1       12.41       33.37     25.88 o
  -9  -6   1        7.79       41.53     24.25 o
  -8  -6   1        0.32       -1.66     21.16 o
  -7  -6   1        1.95        7.05     19.42 o
  -6  -6   1      318.50      275.58     35.15 o
  -5  -6   1      548.26      620.03     15.79 o
  -4  -6   1      545.64      534.73     16.08 o
  -3  -6   1      469.44      479.95     16.88 o
  -2  -6   1       83.31       66.49      8.52 o
  -1  -6   1      140.57      102.99      6.95 o
   0  -6   1       40.18       38.13      6.94 o
   1  -6   1       94.63       90.39     11.72 o
   2  -6   1      234.63      235.07      8.73 o
   3  -6   1      409.15      442.82     13.34 o
   4  -6   1      354.93      409.67     14.11 o
   5  -6   1      256.36      231.34      9.73 o
   6  -6   1      122.55      138.77     20.21 o
   7  -6   1      161.04      147.17     22.71 o
   8  -6   1        1.59       12.32     20.84 o
   9  -6   1       10.79       -3.57     22.94 o
  10  -6   1        2.59       -8.36     25.20 o
 -11  -5   1        2.28       -6.93     28.41 o
 -10  -5   1       18.68       35.66     25.68 o
  -9  -5   1      116.19      119.55     25.24 o
  -8  -5   1      161.04      217.35     24.41 o
  -7  -5   1      469.47      509.32     26.63 o
  -6  -5   1      496.61      488.63     12.33 o
  -5  -5   1      285.63      238.10      9.44 o
  -4  -5   1      337.97      302.34     12.78 o
  -3  -5   1      106.81       94.93      9.00 o
  -2  -5   1      816.67      730.82     24.72 o
  -1  -5   1      956.37      936.29     10.28 o
   0  -5   1      546.78      754.00     10.91 o
   1  -5   1      390.31      477.65     20.96 o
   2  -5   1      440.48      360.80      8.27 o
   3  -5   1      346.04      376.88      8.03 o
   4  -5   1      560.25      545.80     12.77 o
   5  -5   1       42.15       13.55      7.59 o
   6  -5   1       18.00        9.71      7.25 o
   7  -5   1       17.59        9.67     19.02 o
   8  -5   1      117.23       77.03     21.64 o
   9  -5   1      130.85      101.96     24.05 o
  10  -5   1        1.23        4.64     22.51 o
 -11  -4   1      121.41       89.56     29.16 o
 -10  -4   1      100.09      108.10     27.50 o
  -9  -4   1      158.26      189.49     25.96 o
  -8  -4   1       38.81       43.55     21.28 o
  -7  -4   1      250.81      233.96     10.07 o
  -6  -4   1       43.11       40.73      6.94 o
  -5  -4   1      324.98      403.85      9.97 o
  -4  -4   1      172.17      269.63      6.02 o
  -3  -4   1     2586.87     3453.20     23.70 o
  -2  -4   1     1835.50     2576.35     36.36 o
  -1  -4   1      688.70      574.21     27.60 o
   0  -4   1      599.07      476.00     14.52 o
   1  -4   1     1861.16     1972.74     56.74 o
   2  -4   1     1665.66     1288.27     22.23 o
   3  -4   1      565.93      467.22      8.12 o
   4  -4   1      235.02      234.79      7.32 o
   5  -4   1       30.41       12.15      6.25 o
   6  -4   1       43.69       19.39      6.31 o
   7  -4   1      350.11      296.80     21.12 o
   8  -4   1      306.49      294.34     23.22 o
   9  -4   1       74.67       77.91     20.61 o
  10  -4   1       66.98       72.32     24.17 o
 -11  -3   1      133.99      115.43     29.72 o
 -10  -3   1      249.25      228.52     28.33 o
  -9  -3   1       81.64      101.44     23.58 o
  -8  -3   1        3.31       16.13     20.25 o
  -7  -3   1        7.80        4.37     10.50 o
  -6  -3   1      461.84      521.11     13.30 o
  -5  -3   1      452.30      519.75      9.47 o
  -4  -3   1     4236.35     4765.52     32.34 o
  -3  -3   1     5653.23     6010.98     28.61 o
  -2  -3   1     1350.60     1137.58     12.91 o
  -1  -3   1       34.66       93.56      6.30 o
   0  -3   1       42.78       28.41      7.46 o
   1  -3   1       57.06       47.21      8.61 o
   2  -3   1       99.96       50.65      6.05 o
   3  -3   1      598.25      556.63     16.08 o
   4  -3   1      214.03      257.27      9.41 o
   5  -3   1      102.14      121.78      8.20 o
   6  -3   1      331.02      303.17      9.77 o
   7  -3   1      434.46      479.81     16.58 o
   8  -3   1      210.21      211.39     15.62 o
   9  -3   1        5.47       -3.09     14.37 o
  10  -3   1      138.03      143.45     23.89 o
  11  -3   1       11.90       11.49     23.06 o
 -11  -2   1       14.07       51.16     27.46 o
 -10  -2   1       60.19       65.94     25.72 o
  -9  -2   1       23.02       35.39     22.27 o
  -8  -2   1       30.09       31.06      5.27 o
  -7  -2   1      133.95      137.88      8.59 o
  -6  -2   1      143.12      104.75      3.87 o
  -5  -2   1      435.96      344.29     14.08 o
  -4  -2   1    10690.85    13517.38     74.11 o
  -3  -2   1     6609.88     6609.41     15.82 o
  -2  -2   1     3797.38     3961.91     23.84 o
  -1  -2   1     1298.59     3086.21     21.16 o
   1  -2   1     4172.18     6713.69    131.64 o
   2  -2   1     2641.11     2800.17     22.18 o
   3  -2   1     2638.76     2254.43     38.29 o
   4  -2   1     2776.57     3026.36     46.27 o
   5  -2   1     1047.00     1218.14     20.59 o
   6  -2   1      619.95      585.41     10.04 o
   7  -2   1      143.31      126.59      9.34 o
   8  -2   1       11.78       14.41     12.45 o
   9  -2   1       22.90       16.59     13.96 o
  10  -2   1       31.89       41.51     15.34 o
  11  -2   1       51.06       37.08     17.64 o
 -11  -1   1        0.04       -1.27     25.88 o
 -10  -1   1       99.62       82.82     25.56 o
  -9  -1   1      470.68      510.74     30.51 o
  -8  -1   1      222.56      216.36     10.93 o
  -7  -1   1      447.22      557.81     10.59 o
  -6  -1   1      133.20      138.17      7.81 o
  -5  -1   1     1503.34     1490.64     23.08 o
  -4  -1   1     2571.71     3225.98     21.32 o
  -3  -1   1      334.45      358.23      6.86 o
  -2  -1   1     5679.25     8048.46     78.29 o
   2  -1   1     3979.96     4194.23     15.63 o
   3  -1   1      244.83      311.89     10.42 o
   4  -1   1      492.15      644.95     10.31 o
   5  -1   1      551.56      534.76     10.52 o
   6  -1   1      197.89      169.30      8.05 o
   7  -1   1        7.42        0.04      7.21 o
   8  -1   1      209.49      172.46      7.20 o
   9  -1   1        4.85       21.37     13.31 o
  10  -1   1       37.05       38.02     15.31 o
  11  -1   1      143.66      170.71     29.60 o
 -11   0   1       17.95       26.87     26.95 o
 -10   0   1      250.46      276.23     28.81 o
  -9   0   1      250.47      297.63     17.11 o
  -8   0   1      153.36      181.19     10.10 o
  -7   0   1      535.08      469.52     10.55 o
  -6   0   1      472.52      359.97      8.44 o
  -5   0   1     1375.67     1653.57     11.33 o
  -4   0   1       37.96      103.97      4.82 o
  -3   0   1      119.57       56.86      4.29 o
  -2   0   1     2377.67     1522.34     20.15 o
   2   0   1     5190.24     7065.03     82.66 o
   3   0   1      237.68      215.66      6.89 o
   4   0   1       32.94      147.32      5.01 o
   5   0   1      272.76      352.40      6.78 o
   6   0   1      445.21      350.25     10.31 o
   7   0   1      509.47      514.58     13.01 o
   8   0   1      612.37      545.95      9.05 o
   9   0   1       16.02        9.30     15.36 o
  10   0   1      105.87      142.18     27.14 o
  11   0   1       63.62       72.56     26.59 o
 -11   1   1      106.66       97.48     27.26 o
 -10   1   1      204.60      218.44     31.56 o
  -9   1   1       50.54       43.28     20.51 o
  -8   1   1       11.20        0.27     12.93 o
  -7   1   1      162.47      148.76     13.53 o
  -6   1   1       39.96       34.20      6.98 o
  -5   1   1       90.22      192.20      7.76 o
  -4   1   1      483.78      479.81      8.25 o
  -3   1   1      547.26      834.25     10.03 o
  -2   1   1     2413.21     2886.66     38.85 o
   2   1   1      644.81      200.87      6.70 o
   3   1   1     1651.84     3300.35     16.81 o
   4   1   1      202.98      136.41      5.18 o
   5   1   1      878.05      953.28      8.85 o
   6   1   1     1449.79     1624.86     14.07 o
   7   1   1     1129.95     1205.94     15.68 o
   8   1   1      440.86      456.86      9.19 o
   9   1   1       56.85       65.36     16.36 o
  10   1   1       12.09       16.96     23.97 o
  11   1   1        2.85       19.02     26.95 o
 -11   2   1       98.03      108.89     18.83 o
 -10   2   1        5.13        9.87     16.15 o
  -9   2   1       27.20       11.94     14.70 o
  -8   2   1       47.42       60.05     13.63 o
  -7   2   1      232.21      330.13     15.03 o
  -6   2   1      747.98      703.48     21.15 o
  -5   2   1     1781.89     1919.34     22.60 o
  -4   2   1      901.56     1245.23     32.52 o
  -3   2   1      772.58     1012.17      9.15 o
  -2   2   1      941.47     1687.39     10.60 o
  -1   2   1     4252.86     2211.50     13.91 o
   2   2   1     5861.87     7014.56     33.40 o
   3   2   1     2720.97     3956.11    118.09 o
   4   2   1     1864.69     1937.27     35.50 o
   5   2   1      400.74      333.56      8.45 o
   6   2   1      883.07     1088.24     13.58 o
   7   2   1      439.34      458.22      7.57 o
   8   2   1       10.49        7.33      6.05 o
   9   2   1        0.21        3.79     10.44 o
  10   2   1       18.54        7.29     23.70 o
  11   2   1       88.63       77.51     28.85 o
 -11   3   1        1.48       16.09     17.80 o
 -10   3   1        6.76       18.29     16.24 o
  -9   3   1      134.05      144.19     16.41 o
  -8   3   1      286.00      317.75     18.92 o
  -7   3   1      469.14      492.28     18.39 o
  -6   3   1      295.12      304.83     11.02 o
  -5   3   1      341.46      343.19      8.26 o
  -4   3   1       17.39       56.71      6.06 o
  -3   3   1      470.83      799.08     17.11 o
  -2   3   1      128.78      601.59     15.04 o
  -1   3   1     1325.27     2088.00     22.47 o
   0   3   1     2333.19     4773.66     49.99 o
   1   3   1     1620.65     2156.53     77.37 o
   2   3   1       19.33      195.99     10.82 o
   3   3   1     2392.50     3090.89     27.90 o
   4   3   1     1014.67      948.19     17.71 o
   5   3   1      386.89      253.16      8.13 o
   6   3   1      271.19      312.63     12.10 o
   7   3   1       22.95       26.16      8.28 o
   8   3   1      197.66      145.54      8.91 o
   9   3   1      456.63      403.26     13.33 o
  10   3   1      186.68      218.71     25.54 o
  11   3   1      211.77      190.36     30.75 o
 -11   4   1       61.04       45.02     24.61 o
 -10   4   1       58.74       46.19     17.40 o
  -9   4   1      249.36      286.46     18.32 o
  -8   4   1      274.22      290.75     16.76 o
  -7   4   1      274.68      241.07     14.61 o
  -6   4   1       74.09       49.49      9.16 o
  -5   4   1        0.14       -6.98      6.98 o
  -4   4   1      475.80      356.06      9.56 o
  -3   4   1     4709.37     5636.64     35.90 o
  -2   4   1      892.64     1117.71     10.52 o
  -1   4   1     1605.91     1550.36     33.05 o
   0   4   1      329.76      213.94      7.72 o
   1   4   1     1733.70     1894.88     15.25 o
   2   4   1      160.98      151.79      6.12 o
   3   4   1      261.70      192.29     13.93 o
   4   4   1      374.92      337.22      9.15 o
   5   4   1        0.45       13.60      4.97 o
   6   4   1       89.16      143.13      7.95 o
   7   4   1      140.01      117.97      9.83 o
   8   4   1      435.82      422.82     18.15 o
   9   4   1      494.97      572.23     19.75 o
  10   4   1      209.70      228.97     17.70 o
  11   4   1      116.52      106.55     30.39 o
 -10   5   1       48.39       67.72     24.77 o
  -9   5   1      112.78      139.92     23.97 o
  -8   5   1      136.23      114.16     20.72 o
  -7   5   1       76.71       44.74     19.61 o
  -6   5   1       34.07       32.51     10.88 o
  -5   5   1     1089.12      936.73     18.88 o
  -4   5   1     1497.56     1481.99     24.94 o
  -3   5   1     1073.38     1147.04     18.11 o
  -2   5   1      205.94      230.50      7.35 o
  -1   5   1     1749.06     1750.08     23.28 o
   0   5   1      649.52      782.75     19.35 o
   1   5   1       57.00       82.03      5.86 o
   2   5   1        6.14        6.94      4.99 o
   3   5   1      822.48     1124.34     15.09 o
   4   5   1     1043.50     1297.48     17.27 o
   5   5   1      297.05      215.73      5.77 o
   6   5   1      423.52      387.02     15.88 o
   7   5   1      333.64      341.38     15.11 o
   8   5   1      514.95      521.12     27.90 o
   9   5   1       61.47       88.16     14.19 o
  10   5   1       66.58       49.26     14.94 o
  11   5   1        0.06       -5.39     27.74 o
 -10   6   1       25.68       22.03     25.99 o
  -9   6   1        6.65        3.33     23.06 o
  -8   6   1        7.09       -1.27     19.34 o
  -7   6   1      117.32       82.18     21.44 o
  -6   6   1      177.58      168.11     13.13 o
  -5   6   1      702.90      671.58     16.08 o
  -4   6   1     1244.17     1477.25     48.44 o
  -3   6   1      617.00      709.33     22.19 o
  -2   6   1      483.75      660.10     12.60 o
  -1   6   1      265.48      354.55     13.17 o
   0   6   1        2.49        4.33      5.27 o
   1   6   1     1249.34     1536.14     39.17 o
   2   6   1      837.07     1105.33     16.23 o
   3   6   1     2755.39     2859.24     23.04 o
   4   6   1     1269.87     1193.51     18.04 o
   5   6   1      609.79      717.34     16.77 o
   6   6   1      130.44      143.96      6.55 o
   7   6   1      260.34      265.26     22.79 o
   8   6   1      204.83      214.02     24.37 o
   9   6   1       19.99       16.39     19.99 o
  10   6   1        1.56       -3.33     16.54 o
  11   6   1       22.42       38.20     28.06 o
  -9   7   1       24.31       24.69     22.90 o
  -8   7   1       53.00       63.52     23.18 o
  -7   7   1      141.36      127.48     22.79 o
  -6   7   1      371.13      356.16     26.47 o
  -5   7   1      401.34      433.27     14.66 o
  -4   7   1      293.34      377.86     16.43 o
  -3   7   1       11.91       16.02      8.50 o
  -2   7   1       40.22       72.20      7.36 o
  -1   7   1       64.37       58.03      6.77 o
   0   7   1      169.47      168.38      7.20 o
   1   7   1      957.33      901.10     23.95 o
   2   7   1     1591.78     1713.08     23.39 o
   3   7   1     1139.33     1192.18     15.11 o
   4   7   1      346.85      408.86     16.48 o
   5   7   1      216.28      295.16     32.20 o
   6   7   1        0.33        8.40      6.00 o
   7   7   1       19.12        9.16      4.88 o
   8   7   1       39.51       59.48     21.64 o
   9   7   1       60.35       63.84     24.13 o
  10   7   1       80.33       83.41     28.89 o
  11   7   1       55.42       16.88     28.85 o
  -8   8   1       38.83       37.41     22.98 o
  -7   8   1       55.87       39.23     24.05 o
  -6   8   1      184.99      139.52     22.82 o
  -5   8   1       47.02       42.92     20.49 o
  -4   8   1        4.88        5.30      8.99 o
  -3   8   1       51.53       51.79      9.18 o
  -2   8   1      224.67      239.71     25.04 o
  -1   8   1      401.03      454.73     13.19 o
   0   8   1     1513.47     1559.89     23.00 o
   1   8   1     1237.14     1117.43     52.98 o
   2   8   1     1025.12     1124.37     19.34 o
   3   8   1      265.31      199.14     11.58 o
   4   8   1        1.94        4.73      9.35 o
   5   8   1      149.45      177.92     17.87 o
   6   8   1      112.31      109.23     13.37 o
   7   8   1       74.25       87.28      6.18 o
   8   8   1      418.71      401.57     27.30 o
   9   8   1       69.83       94.79     26.95 o
  10   8   1       63.02       34.63     27.22 o
  -7   9   1        3.10        7.65     24.77 o
  -6   9   1        0.16        1.55     21.87 o
  -5   9   1        4.29        9.11     22.19 o
  -4   9   1       39.11       21.99     21.79 o
  -3   9   1      239.02      255.71     24.61 o
  -2   9   1       71.52       58.81      6.89 o
  -1   9   1      101.49       95.49      7.09 o
   0   9   1      407.31      342.70     21.49 o
   1   9   1      283.62      297.97      9.69 o
   2   9   1      150.85      150.62     22.19 o
   3   9   1       55.75       37.05     22.86 o
   4   9   1       64.09       48.15     10.45 o
   5   9   1      275.05      302.63     20.29 o
   6   9   1      134.56      127.80     26.45 o
   7   9   1      246.08      231.77     34.22 o
   8   9   1      277.77      236.37     26.67 o
   9   9   1       51.96       42.32     25.00 o
  10   9   1        3.31       -3.88     26.07 o
  -6  10   1       26.08       -6.30     25.92 o
  -5  10   1       85.08      102.79     25.52 o
  -4  10   1      205.35      204.51     27.10 o
  -3  10   1      219.41      269.78     26.03 o
  -2  10   1        3.97       16.14      7.28 o
  -1  10   1       44.24       32.49      7.91 o
   0  10   1       24.76       15.02      8.06 o
   1  10   1       26.39       20.47      7.79 o
   2  10   1      192.01      212.21     33.19 o
   3  10   1      215.93      249.84     25.44 o
   4  10   1      303.24      318.00     16.45 o
   5  10   1      165.24      161.28     16.02 o
   6  10   1       50.38       44.90     19.54 o
   7  10   1       72.57      100.06     23.58 o
   8  10   1        0.29       17.12     22.86 o
   9  10   1        0.56        3.09     24.13 o
  10  10   1        0.67       -6.02     26.63 o
  -5  11   1        8.43        8.72     25.64 o
  -4  11   1       23.47       52.43     24.96 o
  -2  11   1        1.26       17.87     23.22 o
   0  11   1       12.88       -8.00     24.33 o
   1  11   1       97.77       98.07     26.39 o
   2  11   1       64.09       73.11     25.12 o
   3  11   1      287.54      240.16     14.88 o
   4  11   1      181.37      239.41     16.06 o
   5  11   1       34.03       76.72     15.06 o
   6  11   1       29.17       53.01     17.75 o
   7  11   1       20.95       34.87     17.19 o
   8  11   1       39.78       77.94     25.32 o
   9  11   1       56.28       65.38     27.90 o
  -3  12   1       91.80      129.22     29.72 o
  -2  12   1       54.81       72.32     28.25 o
  -1  12   1       55.17       58.92     27.50 o
   0  12   1      126.58      106.55     28.41 o
   1  12   1       85.66       72.60     26.67 o
   2  12   1        1.55       17.75     26.91 o
   3  12   1       19.01       41.69     26.51 o
   4  12   1        0.16       28.25     14.37 o
   5  12   1        9.53       22.87     15.23 o
   6  12   1       11.49        8.02     16.04 o
   7  12   1       23.45       32.64     18.57 o
   8  12   1       34.07       53.74     19.84 o
   9  12   1       23.19       25.32     26.91 o
   0  13   1       89.39      113.21     30.27 o
   1  13   1       23.80       30.91     29.96 o
   2  13   1       10.91       -5.51     27.98 o
   3  13   1        0.74        3.41     28.17 o
   4  13   1       44.62       54.05     28.77 o
   5  13   1       58.73      108.85     32.14 o
   6  13   1       50.23       95.22     32.10 o
  -8 -12   2       35.46       61.30     27.18 o
  -7 -12   2        4.35       14.19     25.80 o
  -6 -12   2       15.40       19.85     24.69 o
  -5 -12   2       13.65        0.07     17.77 o
  -4 -12   2        0.20       10.06     16.55 o
  -3 -12   2       13.49        3.26     15.26 o
  -2 -12   2       19.56       16.29     28.29 o
  -1 -12   2       84.60       84.68     32.26 o
   0 -12   2      116.76      136.63     31.11 o
   1 -12   2       78.32       99.26     30.75 o
  -8 -11   2        5.35       -1.39     26.47 o
  -7 -11   2        0.92      -14.86     24.01 o
  -6 -11   2       25.54       -2.22     22.03 o
  -5 -11   2      102.79       82.75     32.35 o
  -4 -11   2      172.62      177.35     38.18 o
  -3 -11   2        6.84        8.09     14.42 o
  -2 -11   2      111.97      110.24     16.50 o
  -1 -11   2       72.15       86.50     14.66 o
   0 -11   2       52.55       68.61     13.78 o
   1 -11   2       20.17       -0.67     25.44 o
   3 -11   2        1.30       -2.42     24.89 o
   4 -11   2        4.78        7.65     26.63 o
  -9 -10   2       12.21       24.81     27.82 o
  -8 -10   2       20.22       22.27     25.00 o
  -7 -10   2       21.16       24.77     23.70 o
  -6 -10   2      121.14      124.66     24.29 o
  -5 -10   2      214.58      264.82     23.93 o
  -4 -10   2      160.06      183.01     16.83 o
  -3 -10   2       46.09       28.67     14.04 o
  -2 -10   2      331.07      298.33     20.70 o
  -1 -10   2       66.39       61.19     18.80 o
   0 -10   2        4.44       -1.34     12.13 o
   1 -10   2       74.95       54.73     12.70 o
   2 -10   2       50.70       44.38     12.91 o
   3 -10   2       24.36       43.31     25.08 o
   4 -10   2       56.17       12.80     25.64 o
   5 -10   2       34.17       10.94     25.40 o
   6 -10   2        8.32       16.21     27.54 o
  -9  -9   2       25.50       34.47     27.86 o
  -8  -9   2       83.22       83.25     27.38 o
  -7  -9   2      143.57      121.57     24.69 o
  -6  -9   2      194.76      202.41     24.96 o
  -5  -9   2      238.11      248.85     22.63 o
  -4  -9   2       24.14       25.80     16.44 o
  -3  -9   2       98.45       75.84     17.31 o
  -2  -9   2        4.74        1.62      8.26 o
  -1  -9   2       48.21       36.53      8.30 o
   0  -9   2       79.31       86.49      9.05 o
   1  -9   2      138.19      153.82     11.81 o
   2  -9   2      298.03      304.12     24.89 o
   3  -9   2      107.38      138.14     24.65 o
   4  -9   2      117.94      125.02     23.70 o
   5  -9   2       43.11       26.67     21.95 o
   6  -9   2        2.27       -8.16     24.73 o
   7  -9   2        0.17      -10.03     25.88 o
 -10  -8   2       24.53       12.80     29.60 o
  -9  -8   2       77.72       68.24     27.34 o
  -8  -8   2       47.40       52.03     25.80 o
  -7  -8   2      208.56      194.25     24.49 o
  -6  -8   2      146.23      139.41     21.52 o
  -5  -8   2       18.20       33.33     16.96 o
  -4  -8   2       62.64       80.68     16.37 o
  -3  -8   2       69.10       48.16      6.17 o
  -2  -8   2      181.83      165.41      8.40 o
  -1  -8   2      449.33      491.21     13.21 o
   0  -8   2      432.57      494.25     14.12 o
   1  -8   2      215.84      224.02     12.74 o
   2  -8   2      213.60      198.19     16.13 o
   3  -8   2       67.93       30.12      9.75 o
   4  -8   2        3.05        2.13     18.35 o
   5  -8   2       30.00       -2.10     20.01 o
   6  -8   2        0.32       -6.93     22.86 o
   7  -8   2        6.32       -2.69     22.86 o
   8  -8   2       38.38       65.94     25.64 o
 -10  -7   2       70.62       81.99     29.01 o
  -9  -7   2       99.67       72.20     25.84 o
  -8  -7   2        4.15        9.99     22.51 o
  -7  -7   2        4.92        3.92     20.57 o
  -6  -7   2        2.06        6.50      6.22 o
  -5  -7   2       94.50      112.42     18.82 o
  -4  -7   2      148.76      171.34     12.11 o
  -3  -7   2      470.89      485.15     34.32 o
  -2  -7   2      802.92      776.58     61.72 o
  -1  -7   2      458.78      455.23     11.87 o
   0  -7   2      200.95      178.39     10.84 o
   1  -7   2      281.91      264.94     14.49 o
   2  -7   2        0.02        7.27     12.79 o
   3  -7   2       23.92       47.75      9.31 o
   4  -7   2      213.51      164.70     10.71 o
   5  -7   2      340.68      289.71     24.33 o
   6  -7   2       57.42       74.02     22.55 o
   7  -7   2      166.51      171.42     25.52 o
   8  -7   2       93.86      111.39     26.11 o
   9  -7   2        6.85      -14.38     24.81 o
 -10  -6   2        0.22       25.44     26.35 o
  -9  -6   2       19.00       37.37     23.82 o
  -8  -6   2       11.48       19.22     21.48 o
  -7  -6   2       27.50       52.23     20.37 o
  -6  -6   2      116.55      114.28     19.69 o
  -5  -6   2      359.17      338.33     20.49 o
  -4  -6   2      134.86      137.39     11.36 o
  -2  -6   2      284.90      226.23      9.43 o
  -1  -6   2      184.03      109.40      9.77 o
   0  -6   2      122.25      121.21      9.32 o
   1  -6   2      203.93      211.81     13.01 o
   2  -6   2      183.12      230.64     20.67 o
   3  -6   2      347.87      272.70     12.79 o
   4  -6   2      671.48      550.08     15.76 o
   5  -6   2      225.09      232.49     20.76 o
   6  -6   2      168.03      165.00     21.60 o
   7  -6   2      206.86      184.42     22.82 o
   8  -6   2       31.89       32.22     22.94 o
   9  -6   2        0.71        2.58     23.26 o
 -11  -5   2        2.20       14.70     29.60 o
 -10  -5   2       16.97       34.63     26.35 o
  -9  -5   2      375.94      300.96     29.48 o
  -8  -5   2      231.24      198.21     24.69 o
  -7  -5   2      397.68      398.56     26.15 o
  -6  -5   2      521.38      520.85     25.20 o
  -5  -5   2      233.74      255.64     12.75 o
  -4  -5   2        4.04        4.06      7.79 o
  -3  -5   2        0.79       12.28     11.25 o
  -2  -5   2      136.16       77.79      5.67 o
  -1  -5   2      712.55      606.37     10.37 o
   0  -5   2      195.45      187.04      9.98 o
   1  -5   2      450.66      411.64     13.01 o
   2  -5   2      856.95      942.95     23.64 o
   3  -5   2      658.23      600.35     12.76 o
   4  -5   2      440.48      481.03     14.60 o
   5  -5   2        8.88       -8.02      8.02 o
   6  -5   2       79.31       80.01     10.12 o
   7  -5   2       12.22        1.74     18.98 o
   8  -5   2       38.28       41.88     20.33 o
   9  -5   2       75.13       79.85     23.26 o
  10  -5   2        5.55       -5.86     23.58 o
 -11  -4   2       44.15       52.15     28.93 o
 -10  -4   2      128.68      132.15     27.90 o
  -9  -4   2      319.35      273.42     27.62 o
  -8  -4   2       56.70       96.09     22.90 o
  -7  -4   2      129.29      128.31     21.12 o
  -6  -4   2      187.38      198.01     19.69 o
  -5  -4   2      237.96      245.21     15.89 o
  -4  -4   2      115.87      131.98      5.21 o
  -3  -4   2      417.94      296.52     13.43 o
  -2  -4   2      953.41     1055.44     19.42 o
  -1  -4   2      905.77      997.99     13.39 o
   0  -4   2      552.92      642.47     11.78 o
   1  -4   2     3225.69     3632.99     44.40 o
   2  -4   2     1217.06     1159.10     29.72 o
   3  -4   2      509.96      500.97     10.24 o
   4  -4   2      100.84      119.40      7.65 o
   5  -4   2       13.60       13.66      8.08 o
   6  -4   2        8.28       -0.99     15.18 o
   7  -4   2       78.93       72.58      7.82 o
   8  -4   2      331.11      305.00     22.98 o
   9  -4   2       64.96       67.64     20.37 o
  10  -4   2       72.49       52.23     23.78 o
 -11  -3   2      136.84       90.66     29.80 o
 -10  -3   2      375.48      332.11     30.87 o
  -9  -3   2       53.04       66.14     23.97 o
  -8  -3   2        0.99      -11.72     11.72 o
  -7  -3   2        0.26       -4.36     10.97 o
  -6  -3   2      244.63      287.58     11.47 o
  -5  -3   2      716.55      814.64     22.27 o
  -4  -3   2     1811.60     1837.37     19.05 o
  -3  -3   2     1467.40     1336.99     73.21 o
  -2  -3   2      638.63      746.24     15.73 o
  -1  -3   2       22.30       30.91      5.63 o
   0  -3   2        3.12       23.56      6.42 o
   1  -3   2        1.28       20.38      6.86 o
   2  -3   2       19.76       11.46      8.25 o
   3  -3   2       21.90        4.69      5.92 o
   4  -3   2      206.72      175.32      9.76 o
   5  -3   2       21.73       41.96     10.29 o
   6  -3   2      162.72      180.54     11.05 o
   7  -3   2      269.44      308.81     19.75 o
   8  -3   2      184.68      182.20     19.69 o
   9  -3   2        4.40        5.71     18.39 o
  10  -3   2      202.73      154.58     23.30 o
 -11  -2   2       36.56       59.08     28.06 o
 -10  -2   2      168.73      183.94     26.55 o
  -9  -2   2       42.95       32.53     22.43 o
  -8  -2   2        6.73       14.46     12.56 o
  -7  -2   2       21.96       35.61     11.97 o
  -6  -2   2      253.13      234.42     13.75 o
  -5  -2   2      788.54      817.10     13.44 o
  -4  -2   2     3004.13     2596.18     37.68 o
  -3  -2   2     4062.36     4178.86     16.85 o
  -2  -2   2     2302.71     3198.35     69.01 o
   0  -2   2      759.54      856.40     12.76 o
   1  -2   2       23.09       12.95      7.54 o
   2  -2   2     1500.50     1603.30     25.44 o
   3  -2   2     1794.73     2138.30     43.58 o
   4  -2   2     2366.07     2483.68     25.47 o
   5  -2   2      226.78      155.45      9.07 o
   6  -2   2      271.19      254.41      9.45 o
   7  -2   2      264.86      282.56     10.44 o
   8  -2   2        0.26        1.47     12.76 o
   9  -2   2       14.30       16.05     13.77 o
  10  -2   2       60.18       54.64     15.81 o
 -11  -1   2        3.18       49.49     27.42 o
 -10  -1   2       72.05       41.65     24.45 o
  -9  -1   2      439.44      415.72     29.56 o
  -8  -1   2      201.19      166.53      9.11 o
  -7  -1   2      285.43      277.78      8.39 o
  -6  -1   2       19.35       14.36      4.92 o
  -5  -1   2      283.20      356.66     11.43 o
  -4  -1   2      104.24      200.81      8.98 o
  -3  -1   2       14.26       19.64      5.38 o
  -2  -1   2      184.43      198.96     10.07 o
   1  -1   2      883.16     1112.64     17.91 o
   2  -1   2      102.26       27.29      5.41 o
   3  -1   2      485.66      269.36      5.90 o
   4  -1   2     1037.70     1179.61     11.09 o
   5  -1   2      498.35      747.27      9.07 o
   6  -1   2       56.16       83.07      7.32 o
   7  -1   2        2.69        5.45      7.63 o
   8  -1   2      485.18      488.75     14.88 o
   9  -1   2        3.12       13.46     13.13 o
  10  -1   2       11.26       23.22     14.92 o
  11  -1   2       23.04       19.18     26.31 o
 -11   0   2        5.00      -18.86     26.23 o
 -10   0   2      326.93      264.15     29.48 o
  -9   0   2      203.37      234.39     25.52 o
  -8   0   2      163.50      184.33      9.98 o
  -7   0   2      371.38      389.06     12.99 o
  -6   0   2       61.69       66.85      7.00 o
  -5   0   2      260.58      227.19      8.73 o
  -4   0   2       14.76        5.72      6.22 o
  -3   0   2       47.19       33.60      4.52 o
  -2   0   2     3363.02     5610.81     74.24 o
   2   0   2      956.91     2431.68      9.59 o
   3   0   2      545.00      526.13      8.08 o
   4   0   2      216.20      243.91      5.47 o
   5   0   2      116.33      102.87      5.52 o
   6   0   2      411.10      436.47      8.19 o
   7   0   2      602.78      681.54     12.00 o
   8   0   2      418.54      485.39     10.29 o
   9   0   2       16.51       11.02     11.53 o
  10   0   2       55.64       33.38     18.06 o
  11   0   2       45.10       82.26     28.61 o
 -11   1   2       62.89       73.19     27.98 o
 -10   1   2      264.38      285.48     21.52 o
  -9   1   2       31.14       26.15     14.55 o
  -8   1   2        8.31        2.82     12.31 o
  -7   1   2      248.49      217.68     22.03 o
  -6   1   2      146.18      157.34      7.76 o
  -5   1   2      164.53      247.17      7.99 o
  -4   1   2       83.71       87.36      6.07 o
  -3   1   2      351.22      103.26      6.55 o
  -2   1   2       22.67      160.20      6.80 o
   2   1   2       55.11      135.25     23.20 o
   3   1   2      256.28      424.73      5.44 o
   4   1   2      218.03      213.59      4.99 o
   5   1   2      809.34      976.36     13.53 o
   6   1   2     1207.59     1314.51     12.92 o
   7   1   2     1539.48     1542.24     18.31 o
   8   1   2      208.02      211.11      9.58 o
   9   1   2        5.81        8.09     15.63 o
  10   1   2        7.77       17.24     23.74 o
  11   1   2        3.46        6.74     26.23 o
 -11   2   2       80.12       82.47     18.74 o
 -10   2   2       14.16       30.68     15.83 o
  -9   2   2       17.52       21.23     13.85 o
  -8   2   2      133.85      115.14     14.14 o
  -7   2   2      893.57      900.90     19.90 o
  -6   2   2      632.96      692.67     10.62 o
  -5   2   2     1516.70     1461.37     13.82 o
  -4   2   2     1427.26     1527.23     15.86 o
  -3   2   2     1646.90     2552.83     12.93 o
  -2   2   2       98.39      212.91      5.50 o
  -1   2   2       43.26      211.57      5.19 o
   1   2   2     1891.36      745.49      9.79 o
   2   2   2     1024.91     1465.50     17.75 o
   3   2   2      305.36      323.11     10.07 o
   4   2   2      519.86      483.65      8.61 o
   5   2   2     1680.13     1998.22     21.28 o
   6   2   2      880.51      981.44     16.83 o
   7   2   2      364.87      458.09     11.47 o
   8   2   2        6.99       -2.32      7.30 o
   9   2   2        0.00       10.33     10.48 o
  10   2   2       20.12        3.03     16.77 o
  11   2   2       66.08       43.53     19.11 o
 -11   3   2        8.26        6.14     18.14 o
 -10   3   2       12.28       14.80     16.19 o
  -9   3   2      171.80      184.17     16.87 o
  -8   3   2      409.98      404.98     23.28 o
  -7   3   2      808.89      797.60     19.13 o
  -6   3   2      646.38      649.40     17.28 o
  -5   3   2      135.98      147.47      7.41 o
  -4   3   2       16.20       11.77      5.81 o
  -3   3   2        3.48       16.88      4.88 o
  -2   3   2       54.02      173.24      7.09 o
  -1   3   2     7542.74     7531.92     39.90 o
   0   3   2     1686.69     1582.43     18.82 o
   1   3   2      451.01      420.96     17.81 o
   2   3   2      861.98     1376.10     17.67 o
   3   3   2     1825.90     2034.17     36.10 o
   4   3   2      240.73      175.35      6.91 o
   5   3   2      316.20      349.47      7.03 o
   6   3   2       37.09       33.84     15.30 o
   7   3   2        0.09        6.48     13.16 o
   8   3   2      179.63      194.30      9.16 o
   9   3   2      347.72      325.74     13.19 o
  10   3   2      145.66      121.77     17.60 o
  11   3   2      180.33      172.37     20.12 o
 -11   4   2       21.50       16.75     17.83 o
 -10   4   2       72.83       96.75     17.96 o
  -9   4   2      318.76      255.03     17.65 o
  -8   4   2      391.79      379.13     17.85 o
  -7   4   2      130.83      179.10     13.92 o
  -6   4   2      112.70      162.52      9.84 o
  -5   4   2       19.14       30.25      7.76 o
  -4   4   2       11.54       17.77      6.13 o
  -3   4   2     2252.22     2277.95     38.01 o
  -2   4   2     1481.93     1643.99     24.48 o
  -1   4   2    10490.00    11424.67     35.22 o
   0   4   2     1505.64     2053.47     24.45 o
   1   4   2     1871.01     1649.68     27.68 o
   2   4   2       61.84       11.35      5.93 o
   3   4   2       39.22       45.85     10.34 o
   4   4   2        8.09        4.50      6.08 o
   5   4   2       25.11       36.30      6.05 o
   6   4   2       63.15       38.80      7.06 o
   7   4   2      108.33      116.19      9.58 o
   8   4   2      597.99      746.82     12.68 o
   9   4   2      473.89      465.12     19.65 o
  10   4   2      171.66      187.26     18.35 o
  11   4   2      128.87      130.24     18.96 o
 -10   5   2       74.88       76.80     25.60 o
  -9   5   2      111.93      120.47     16.92 o
  -8   5   2      154.13      166.08     33.58 o
  -7   5   2       13.58        4.51     12.35 o
  -6   5   2       67.05       52.26      8.81 o
  -5   5   2      218.35      258.52     10.62 o
  -4   5   2      412.60      586.11     19.64 o
  -3   5   2     1954.81     2149.08     30.18 o
  -2   5   2     4500.92     4679.28     46.70 o
  -1   5   2     1630.80     1188.16     27.94 o
   0   5   2       49.18       22.40      2.99 o
   1   5   2      243.16      323.51      5.98 o
   2   5   2        7.14        9.73      5.14 o
   3   5   2     1445.20     1610.10     36.30 o
   4   5   2      618.27      538.84     16.80 o
   5   5   2      659.53      713.46     17.94 o
   6   5   2      220.40      262.91      7.97 o
   7   5   2      181.64      214.65     13.12 o
   8   5   2      476.65      462.84     17.33 o
   9   5   2       58.16       44.58     14.78 o
  10   5   2       49.15       55.22     15.55 o
  11   5   2        0.65        4.54     16.87 o
 -10   6   2       35.89       41.25     25.52 o
  -9   6   2        3.02        2.46     21.32 o
  -8   6   2        2.00      -12.96     20.17 o
  -7   6   2       25.23       33.17     20.76 o
  -6   6   2      130.41      163.45     12.24 o
  -5   6   2      272.77      304.65     12.72 o
  -4   6   2     1231.31     1133.50     17.69 o
  -3   6   2     1514.09     1385.21     37.84 o
  -2   6   2     3064.63     3295.52     80.96 o
  -1   6   2       72.01       89.02      6.73 o
   0   6   2        0.54        7.67      3.67 o
   1   6   2      357.79      348.48      7.20 o
   2   6   2     1254.85     1199.18     50.98 o
   3   6   2     4390.66     5367.63     48.98 o
   4   6   2     1227.79     1483.74     33.72 o
   5   6   2      569.33      415.04     17.01 o
   6   6   2       99.81       79.24      8.42 o
   7   6   2      388.83      396.26     20.15 o
   8   6   2      100.47       92.02     13.45 o
   9   6   2       36.89       27.51     14.00 o
  10   6   2        8.01        2.54     26.15 o
  11   6   2       41.96       46.01     27.98 o
  -9   7   2       26.26       35.47     25.12 o
  -8   7   2       98.57       82.62     24.41 o
  -7   7   2       97.12      124.78     22.03 o
  -6   7   2       94.38      160.45     22.07 o
  -5   7   2      115.26      100.73     10.69 o
  -4   7   2      444.23      317.84     11.91 o
  -3   7   2      122.64      121.39     11.35 o
  -2   7   2        1.22       14.07      5.65 o
  -1   7   2       57.46       43.24      3.38 o
   0   7   2       40.30       41.79      5.33 o
   1   7   2      434.08      422.86      8.66 o
   2   7   2     1867.54     1794.90     23.78 o
   3   7   2     1201.84     1166.00     25.84 o
   4   7   2      415.49      542.05     18.03 o
   5   7   2      134.18      143.23     11.18 o
   6   7   2        0.95       -4.58      6.64 o
   7   7   2       53.46       55.94      8.32 o
   8   7   2      130.33      119.12     23.02 o
   9   7   2      118.57       99.21     14.18 o
  10   7   2       66.85       72.40     27.18 o
  11   7   2       34.92       57.06     29.48 o
  -8   8   2       44.50       44.18     25.08 o
  -7   8   2       60.59       44.66     23.26 o
  -6   8   2       55.62       39.90     20.65 o
  -5   8   2       27.59       14.27     20.21 o
  -4   8   2       34.36       36.46     12.90 o
  -3   8   2        5.19        1.17      6.98 o
  -2   8   2      578.02      526.74      7.57 o
  -1   8   2      551.91      431.95     18.61 o
   0   8   2      654.73      667.85     33.82 o
   1   8   2     1169.29     1273.37     27.48 o
   2   8   2     1970.17     2003.25     25.52 o
   3   8   2       42.86       71.96     10.70 o
   4   8   2       21.98       48.04     10.28 o
   5   8   2      204.36      219.61     12.05 o
   6   8   2      211.64      170.44     34.40 o
   7   8   2      135.54      163.05      9.85 o
   8   8   2      334.49      402.36     27.94 o
   9   8   2       83.49       97.16     26.19 o
  10   8   2       67.25       49.77     27.03 o
  -7   9   2       11.42        1.35     23.22 o
  -6   9   2       10.53        4.28     22.31 o
  -5   9   2        5.84       23.30     22.15 o
  -4   9   2       39.56       -1.03     20.65 o
  -3   9   2       85.40      112.06     21.08 o
  -2   9   2       58.01       54.72      6.99 o
  -1   9   2       51.72       37.11      3.81 o
   0   9   2      219.50      211.29     39.25 o
   1   9   2      554.34      556.28     38.32 o
   2   9   2      232.15      234.81     16.82 o
   3   9   2       18.42       38.24     20.29 o
   4   9   2       89.41       93.45      9.03 o
   5   9   2      258.10      290.20     15.85 o
   6   9   2      106.38      118.32     14.62 o
   7   9   2      458.80      544.66     27.62 o
   8   9   2      275.76      306.39     27.14 o
   9   9   2       27.69       28.77     25.76 o
  10   9   2        1.05       -5.27     27.26 o
  -6  10   2       66.44       77.27     26.19 o
  -5  10   2       85.17      156.21     26.39 o
  -4  10   2      198.74      171.90     26.39 o
  -3  10   2      206.41      233.87     25.12 o
  -2  10   2        6.13        7.13     21.91 o
  -1  10   2        3.34        2.04      4.26 o
   0  10   2        6.77        4.31      5.69 o
   1  10   2       22.43       18.21      7.97 o
   2  10   2      272.01      249.47     12.12 o
   3  10   2      172.58      202.57     25.00 o
   4  10   2      235.60      308.36     15.44 o
   5  10   2      333.86      315.94     17.07 o
   6  10   2       51.74       50.32     14.61 o
   7  10   2       71.98       43.67     20.41 o
   8  10   2        1.85       21.04     23.14 o
   9  10   2        0.55       16.72     26.07 o
  10  10   2        0.13      -11.29     27.30 o
  -5  11   2       19.96       18.47     25.64 o
  -4  11   2       36.11       53.22     26.67 o
  -3  11   2        1.71       33.88     24.92 o
  -2  11   2       14.05       21.83     22.55 o
  -1  11   2        6.79        9.59     21.36 o
   0  11   2        1.44      -18.82     22.98 o
   1  11   2       59.34       45.46      8.41 o
   2  11   2      293.34      285.23     28.09 o
   3  11   2      331.53      464.46     31.19 o
   4  11   2      251.50      317.37     23.60 o
   5  11   2       86.78       77.22     15.14 o
   6  11   2       24.32       22.74     15.12 o
   7  11   2        0.63       -5.00     16.44 o
   8  11   2       53.01       50.34     18.02 o
   9  11   2       51.73       68.59     26.91 o
  -3  12   2       97.18      134.93     29.32 o
  -2  12   2       78.97      161.00     29.13 o
  -1  12   2      100.30      110.40     27.22 o
   0  12   2      113.31      106.63     27.74 o
   1  12   2       73.82       59.16     25.60 o
   2  12   2        8.92       28.89     26.99 o
   3  12   2       31.41       70.81     26.03 o
   4  12   2       15.31       19.80     13.42 o
   5  12   2       16.99       18.97     14.45 o
   6  12   2        8.90       19.23     15.91 o
   7  12   2       40.01       47.24     17.90 o
   8  12   2       65.57       69.20     19.35 o
   9  12   2       34.81       55.78     20.17 o
  -1  13   2       43.50      109.09     28.89 o
   0  13   2       77.47      133.14     31.11 o
   1  13   2       26.27       25.88     27.70 o
   2  13   2       14.68        5.71     26.63 o
   3  13   2        1.45       22.27     27.06 o
   4  13   2       15.27       44.06     29.24 o
   5  13   2      141.99      158.78     30.99 o
   6  13   2      127.48       87.30     31.38 o
   7  13   2       69.81       72.71     30.35 o
  -7 -12   3        2.33       -8.96     27.30 o
  -6 -12   3       11.23        2.14     25.20 o
  -5 -12   3        4.80        7.57     23.89 o
  -4 -12   3        2.55       18.03     17.50 o
  -3 -12   3       10.66        7.97     19.97 o
  -2 -12   3       35.38       25.32     29.84 o
  -1 -12   3       40.11        6.22     31.50 o
   0 -12   3       51.18       36.18     30.04 o
   1 -12   3       26.41       27.94     30.00 o
  -8 -11   3        0.30       12.44     27.03 o
  -7 -11   3        0.17       -9.27     24.53 o
  -6 -11   3       16.05       -3.41     22.67 o
  -5 -11   3       35.11       34.56     17.72 o
  -4 -11   3      101.48      110.38     17.72 o
  -3 -11   3       66.92       63.92     16.73 o
  -2 -11   3      100.91      108.13     16.34 o
  -1 -11   3        2.41       10.71     14.27 o
   0 -11   3       17.20       18.23     14.16 o
   1 -11   3       22.56       23.50     28.73 o
   2 -11   3        0.78        3.80     26.31 o
   3 -11   3        0.08       -0.75     26.23 o
  -8 -10   3       15.62       10.82     27.82 o
  -7 -10   3        8.85       -3.45     22.82 o
  -6 -10   3      105.33      104.97     25.64 o
  -5 -10   3      227.60      214.02     24.17 o
  -4 -10   3       89.51      120.94     17.23 o
  -3 -10   3       79.37       89.91     15.82 o
  -2 -10   3       90.41      105.29     21.87 o
  -1 -10   3        0.19        0.46     15.26 o
   0 -10   3       21.35       13.10     11.71 o
   1 -10   3       27.24        8.81     11.73 o
   2 -10   3       70.37       72.51     12.34 o
   3 -10   3       44.99       48.94     24.01 o
   4 -10   3       12.09        2.46     23.66 o
   5 -10   3        1.61       -1.55     25.20 o
  -9  -9   3       42.42       55.48     28.13 o
  -8  -9   3       85.89       73.70     27.22 o
  -7  -9   3      111.27       86.46     24.49 o
  -6  -9   3      113.66      136.67     25.04 o
  -5  -9   3      250.32      250.00     23.10 o
  -4  -9   3       10.02        5.86     18.03 o
  -3  -9   3       67.16       74.03     14.82 o
  -2  -9   3       34.62       42.09      7.91 o
  -1  -9   3       66.36       98.51      8.97 o
   0  -9   3      248.02      192.83     10.42 o
   1  -9   3      316.12      273.28     13.43 o
   2  -9   3      199.47      240.62     18.60 o
   3  -9   3       35.91       57.80     15.79 o
   4  -9   3       56.10       64.55     15.63 o
   5  -9   3       46.39       38.44     24.17 o
   6  -9   3        0.15        2.14     24.69 o
   7  -9   3        4.30       -4.44     26.31 o
  -9  -8   3       66.38       88.29     28.09 o
  -8  -8   3       46.67       72.24     26.55 o
  -7  -8   3      142.72      103.27     23.50 o
  -6  -8   3       71.01       71.88     21.24 o
  -5  -8   3        0.04       -4.60     18.98 o
  -4  -8   3       25.96       38.12     18.07 o
  -3  -8   3        0.68        5.90     12.52 o
  -2  -8   3      471.57      490.71     20.16 o
  -1  -8   3      362.91      288.27     11.60 o
   0  -8   3      160.60      138.72      9.19 o
   1  -8   3      377.22      386.17     13.64 o
   2  -8   3      194.39      223.88     21.04 o
   3  -8   3        4.28        2.46     14.12 o
   4  -8   3        1.53       10.84     13.77 o
   5  -8   3        4.81       -6.24     13.77 o
   6  -8   3        6.69       -2.18     23.97 o
   7  -8   3        6.56       25.28     23.82 o
   8  -8   3       18.13       15.10     25.56 o
 -10  -7   3       73.79      112.18     30.35 o
  -9  -7   3      107.02      115.27     27.78 o
  -8  -7   3       10.58       16.60     23.22 o
  -7  -7   3        1.75      -15.10     20.84 o
  -6  -7   3       20.66       14.11      4.14 o
  -5  -7   3      631.40      629.77     24.47 o
  -4  -7   3      143.54      135.27     14.89 o
  -3  -7   3      352.81      319.97     16.07 o
  -2  -7   3      726.24      773.91     18.59 o
  -1  -7   3      930.04      809.22     15.36 o
   0  -7   3      247.17      296.28     14.50 o
   1  -7   3      166.20      220.37     11.66 o
   2  -7   3       92.28       66.67     13.92 o
   3  -7   3      184.74      160.51     11.23 o
   4  -7   3      215.42      218.98     15.48 o
   5  -7   3      168.16      167.65     14.35 o
   6  -7   3       45.80       68.11     12.89 o
   7  -7   3      116.83      126.76     23.82 o
   8  -7   3      101.19       86.42     25.72 o
 -10  -6   3        9.66       24.09     28.17 o
  -9  -6   3        0.34        9.23     23.58 o
  -8  -6   3       22.06       43.35     23.78 o
  -7  -6   3      164.73      144.12     23.89 o
  -6  -6   3      215.64      223.10     21.79 o
  -5  -6   3      440.94      424.65     37.37 o
  -4  -6   3       94.79       85.34     13.42 o
  -3  -6   3     1311.99     1338.20     21.37 o
  -2  -6   3      446.58      347.76      9.31 o
  -1  -6   3      104.06      109.07     23.28 o
   0  -6   3      142.61      195.87     10.06 o
   1  -6   3        0.86       11.50      9.22 o
   2  -6   3      510.76      563.35     13.96 o
   3  -6   3      178.71      239.75     11.34 o
   4  -6   3      362.89      478.14     16.19 o
   5  -6   3      311.58      288.04     22.19 o
   6  -6   3      165.67      136.27     22.47 o
   7  -6   3      111.38      114.52     22.23 o
   8  -6   3       73.18       47.95     22.23 o
   9  -6   3        1.46       -0.28     21.83 o
 -10  -5   3        4.03        2.30     26.67 o
  -9  -5   3      217.48      217.43     27.74 o
  -8  -5   3      398.32      392.66     28.29 o
  -7  -5   3      813.91      776.99     30.27 o
  -6  -5   3     1139.59     1220.13     32.65 o
  -5  -5   3       91.10       99.98     17.20 o
  -4  -5   3        1.94        1.51      5.28 o
  -3  -5   3       21.92       34.91     11.97 o
  -1  -5   3     1014.80     1007.93     15.77 o
   0  -5   3       56.67       27.15      8.69 o
   1  -5   3      649.37      615.89     14.61 o
   2  -5   3     1074.88     1173.96     23.82 o
   3  -5   3      608.29      683.89     13.91 o
   4  -5   3      227.77      202.05     10.65 o
   5  -5   3        3.88        7.73     16.68 o
   6  -5   3       41.56        9.51     17.99 o
   7  -5   3       14.17        3.25     17.87 o
   8  -5   3        1.79       -1.78     18.62 o
   9  -5   3       30.63       58.88     22.39 o
 -11  -4   3        3.47       25.80     30.08 o
 -10  -4   3       47.80       66.45     27.30 o
  -9  -4   3      334.53      335.40     28.69 o
  -8  -4   3      434.34      423.01     28.06 o
  -7  -4   3      430.52      455.42     26.23 o
  -6  -4   3      547.23      546.17     25.20 o
  -5  -4   3       30.10       11.89     10.36 o
  -4  -4   3      153.65      147.63      5.56 o
  -3  -4   3      151.10      148.24     12.48 o
  -1  -4   3     1291.38     1215.85     14.50 o
   0  -4   3     1250.85     1320.61     14.62 o
   1  -4   3     4177.30     4104.96     53.59 o
   2  -4   3      893.48      738.79     15.53 o
   3  -4   3      350.84      338.88     12.43 o
   4  -4   3        3.07       -4.22      7.81 o
   5  -4   3       27.76       23.10      9.91 o
   6  -4   3        3.39       -8.75     12.96 o
   7  -4   3       36.91       48.38     17.48 o
   8  -4   3      220.58      160.61     21.16 o
   9  -4   3       49.73       39.55     19.81 o
 -11  -3   3       41.69       14.42     29.36 o
 -10  -3   3      254.03      250.87     30.16 o
  -9  -3   3      202.15      220.80     26.27 o
  -8  -3   3      172.00      143.21     13.14 o
  -7  -3   3        1.95        0.70     10.74 o
  -6  -3   3      263.16      270.69     13.27 o
  -5  -3   3      533.51      439.50      8.54 o
  -4  -3   3      589.28      625.93     21.12 o
  -3  -3   3     1582.68     2094.68     38.00 o
  -2  -3   3     1724.95     1543.73     72.91 o
  -1  -3   3       13.00       25.32      7.21 o
   0  -3   3      205.60      159.48      7.25 o
   1  -3   3      551.84      685.54     10.92 o
   2  -3   3        0.18        0.54      8.75 o
   3  -3   3        1.28        3.09      6.11 o
   4  -3   3      701.78      714.74     20.94 o
   5  -3   3      249.83      253.12     11.13 o
   6  -3   3      277.34      284.33     11.68 o
   7  -3   3       79.50       97.03     13.97 o
   8  -3   3       94.18      114.96     15.12 o
   9  -3   3       15.61       11.41     17.99 o
  10  -3   3       61.50       34.40     20.72 o
 -11  -2   3       22.98       11.85     26.55 o
 -10  -2   3      180.56      219.77     28.09 o
  -9  -2   3       23.64       27.70     22.75 o
  -8  -2   3       11.89       15.61     12.46 o
  -7  -2   3        8.65       15.29     11.83 o
  -6  -2   3      320.82      484.14     15.67 o
  -5  -2   3     1511.56     1610.73     39.75 o
  -4  -2   3     3671.18     3445.85     51.65 o
  -3  -2   3     3790.28     3243.52     22.16 o
  -2  -2   3     3253.37     3257.39     47.14 o
  -1  -2   3       21.29       88.41      5.48 o
   0  -2   3      353.37      318.07      7.78 o
   1  -2   3       75.25      108.56      8.34 o
   2  -2   3     2481.52     2615.53    116.64 o
   3  -2   3     4232.82     4634.87     39.09 o
   4  -2   3     2291.64     2432.34     40.23 o
   5  -2   3      146.33      156.16      9.32 o
   6  -2   3      104.37       80.60     11.85 o
   7  -2   3      150.58      111.21     10.85 o
   8  -2   3       10.31       -5.53     13.12 o
   9  -2   3        0.25       -1.70     14.38 o
  10  -2   3        1.37       18.47     19.02 o
 -11  -1   3        5.39       33.17     27.03 o
 -10  -1   3       10.39        3.65     24.09 o
  -9  -1   3      122.32      100.33     23.74 o
  -8  -1   3      189.26      167.26     15.02 o
  -7  -1   3      195.45      224.38     22.57 o
  -6  -1   3      241.03      189.61      8.83 o
  -5  -1   3      758.18      737.11     14.03 o
  -4  -1   3      118.52      156.36      6.86 o
  -3  -1   3      195.95      133.19      3.72 o
  -2  -1   3      101.08       99.54      5.59 o
  -1  -1   3      411.35      504.09     10.10 o
   0  -1   3       22.62       15.73      8.12 o
   1  -1   3     1267.61     1565.63     20.45 o
   2  -1   3     1490.58     1259.79      8.67 o
   3  -1   3     1962.70     2064.24     21.37 o
   4  -1   3     1026.39     1283.88     15.99 o
   5  -1   3      521.48      371.54      6.97 o
   6  -1   3        1.06       -5.98      7.72 o
   7  -1   3        8.52       -1.56      8.00 o
   8  -1   3      502.43      456.26     11.81 o
   9  -1   3       67.52       53.73     11.97 o
  10  -1   3      171.87      164.60     14.51 o
 -11   0   3        3.05       23.58     26.11 o
 -10   0   3      156.93      173.64     27.74 o
  -9   0   3      135.79      148.36     25.36 o
  -8   0   3      252.74      285.22     16.36 o
  -7   0   3      238.90      312.38     21.25 o
  -6   0   3      626.53      541.35      9.75 o
  -5   0   3      605.37      556.16      9.77 o
  -4   0   3      196.52      173.17      5.78 o
  -3   0   3      700.91      842.49     17.12 o
  -2   0   3     4877.35     5111.57     65.36 o
   2   0   3     1665.84     1701.09     19.54 o
   3   0   3     2133.54     2133.05     14.43 o
   4   0   3       65.46       49.10      4.37 o
   5   0   3      157.43      138.85      5.58 o
   6   0   3      421.64      408.42      7.13 o
   7   0   3      630.77      593.64     11.75 o
   8   0   3      334.73      345.89     10.68 o
   9   0   3      138.55      167.23     14.65 o
  10   0   3      185.89      180.41     20.01 o
  11   0   3       27.29       17.51     26.71 o
 -11   1   3       48.36       51.95     28.89 o
 -10   1   3      151.98      140.23     17.83 o
  -9   1   3       18.81       14.27     15.12 o
  -8   1   3        1.72       13.50     13.28 o
  -7   1   3        1.96        4.34     12.32 o
  -6   1   3       15.39       11.43      6.89 o
  -5   1   3     1064.29     1049.71     12.00 o
  -4   1   3      522.22      446.11      7.44 o
  -3   1   3       80.20       35.94      7.24 o
  -2   1   3      700.08      902.04     18.41 o
  -1   1   3      564.38      365.12     10.90 o
   1   1   3     7664.18     9996.19    149.99 o
   2   1   3      701.12      582.03     10.98 o
   3   1   3        0.54        4.76      3.15 o
   4   1   3      347.83      493.31      9.43 o
   5   1   3     1319.26     1276.64     16.31 o
   6   1   3      764.36      750.90     10.42 o
   7   1   3     2269.65     2309.47     35.57 o
   8   1   3      355.74      383.06     10.68 o
   9   1   3      173.20      185.51     18.69 o
  10   1   3       15.67       18.60     17.81 o
  11   1   3        8.24       -7.13     19.85 o
 -11   2   3       51.53       58.86     18.57 o
 -10   2   3        7.76       25.49     15.79 o
  -9   2   3        4.07       -5.12     14.56 o
  -8   2   3       77.99       61.78     13.50 o
  -7   2   3      187.89      203.94     14.76 o
  -6   2   3      369.45      431.03     10.61 o
  -5   2   3     2411.03     2697.94     20.02 o
  -4   2   3      768.96      987.98     10.38 o
  -3   2   3     1033.72      987.09     10.17 o
  -2   2   3     3601.97     3855.88     34.96 o
  -1   2   3      330.76      751.07     10.73 o
   0   2   3      701.61     1450.00     14.82 o
   1   2   3     1338.34     2821.37     31.38 o
   2   2   3       33.56       58.49     10.22 o
   3   2   3       93.17      280.52      5.57 o
   4   2   3      921.97     1256.85     20.90 o
   5   2   3     2711.75     2996.51     26.60 o
   6   2   3     1249.91     1436.32     13.20 o
   7   2   3     1087.77     1116.20     15.92 o
   8   2   3      127.04      126.41      8.41 o
   9   2   3       43.81       47.13     16.64 o
  10   2   3       64.87       48.07     18.04 o
  11   2   3       72.39       70.07     20.16 o
 -11   3   3        2.47       -2.62     17.31 o
 -10   3   3       31.29       15.56     16.16 o
  -9   3   3       57.73       73.76     15.42 o
  -8   3   3      175.26      191.66     15.70 o
  -7   3   3      265.48      315.31     18.01 o
  -6   3   3     1046.29     1102.28     20.75 o
  -5   3   3      694.57      631.73      9.67 o
  -4   3   3      181.65      179.23      6.81 o
  -3   3   3      150.54      105.92      5.58 o
  -2   3   3      782.97      431.12      6.07 o
  -1   3   3     5664.66     6420.21     33.63 o
   0   3   3       49.79       95.58      9.99 o
   1   3   3      793.84      619.74     15.26 o
   2   3   3      726.35     1225.73     25.80 o
   3   3   3     1404.62     1446.68     13.88 o
   4   3   3      746.04      669.43     13.73 o
   5   3   3      223.66      308.33     10.70 o
   6   3   3      426.90      387.62     11.45 o
   7   3   3        8.59        2.46      8.29 o
   8   3   3       18.83       11.15      7.06 o
   9   3   3      234.51      238.16     18.49 o
  10   3   3      152.10      149.48     18.51 o
  11   3   3      116.61       89.17     19.62 o
  12   3   3       15.63        8.28     26.51 o
 -11   4   3       16.02       25.48     25.76 o
 -10   4   3       51.58       64.69     16.62 o
  -9   4   3       82.71       73.26     15.59 o
  -8   4   3      132.94      147.84     17.61 o
  -7   4   3      233.43      221.46     14.43 o
  -6   4   3      768.65      645.58     13.32 o
  -5   4   3        2.44       11.16      7.32 o
  -4   4   3       56.29       56.59      6.14 o
  -3   4   3       98.06      191.61      6.09 o
  -2   4   3      201.27       64.65      5.19 o
  -1   4   3    10186.57    11433.52     55.40 o
   0   4   3     2405.12     3286.32     28.85 o
   1   4   3     1759.22      953.92     19.31 o
   2   4   3      155.80      101.82      5.54 o
   3   4   3      107.95      243.25      8.88 o
   4   4   3      414.72      278.36      8.97 o
   5   4   3       25.23       10.35      7.35 o
   6   4   3       28.18       43.87      6.34 o
   7   4   3      180.67      156.49     13.81 o
   8   4   3      437.01      409.80     12.60 o
   9   4   3      545.35      607.76     23.34 o
  10   4   3      149.24      194.54     18.72 o
  11   4   3       63.88       61.93     24.41 o
  12   4   3       51.63       49.06     25.80 o
 -10   5   3       34.68       35.60     17.16 o
  -9   5   3       61.14       61.57     17.49 o
  -8   5   3       41.37       32.90     13.44 o
  -7   5   3        2.92       10.53     12.22 o
  -6   5   3       17.39       22.20      8.25 o
  -5   5   3      170.49      126.71      9.38 o
  -4   5   3      222.11      214.99      7.80 o
  -3   5   3        7.71       23.10      5.15 o
  -2   5   3     3582.99     3724.28     57.58 o
  -1   5   3     1271.27     1027.05     14.14 o
   0   5   3      198.27      156.68     13.27 o
   1   5   3       17.25        2.70      3.26 o
   2   5   3       70.07       48.89      5.40 o
   3   5   3       62.31       69.57      6.17 o
   4   5   3       71.75       11.53     11.57 o
   5   5   3      483.69      440.51     12.72 o
   6   5   3      135.42      160.85      9.58 o
   7   5   3      106.03      128.94      7.58 o
   8   5   3      285.62      376.91     19.11 o
   9   5   3       54.19       62.13     15.94 o
  10   5   3       14.41        0.72     16.00 o
  11   5   3        0.12       -5.90     27.18 o
  -8   6   3        0.15      -10.50     20.84 o
  -7   6   3        1.86       19.73     19.42 o
  -6   6   3      288.21      256.86     13.65 o
  -5   6   3      225.49      163.93     10.81 o
  -4   6   3       75.88       94.90      8.98 o
  -3   6   3      385.62      480.10     25.36 o
  -2   6   3     4524.90     4580.87     30.10 o
  -1   6   3        9.62       14.11      8.92 o
   0   6   3       21.94       32.13     10.72 o
   1   6   3       48.05       28.54      3.41 o
   2   6   3     1345.55     1397.44     12.48 o
   3   6   3     2562.25     3025.83     31.11 o
   4   6   3      916.13      954.75     21.44 o
   5   6   3      407.39      504.40     15.03 o
   6   6   3      102.93      123.57     13.73 o
   7   6   3      208.30      189.37      8.98 o
   8   6   3       78.28      106.08     14.22 o
   9   6   3       17.24       22.16     14.43 o
  10   6   3       39.87       48.52     16.18 o
  11   6   3       20.59       18.47     28.09 o
  -9   7   3       49.68       56.07     23.54 o
  -8   7   3      109.83       71.76     23.54 o
  -7   7   3       62.81       91.81     21.64 o
  -6   7   3       75.21      123.28     20.72 o
  -5   7   3        5.83        4.79      8.57 o
  -4   7   3      146.32      104.93     11.04 o
  -3   7   3      203.54      207.62      7.74 o
  -2   7   3      276.39      308.78     18.27 o
  -1   7   3       63.01       63.59     10.69 o
   0   7   3      198.65      339.82     13.56 o
   1   7   3      124.80      112.61      6.43 o
   2   7   3      615.56      659.50     13.28 o
   3   7   3      291.01      305.47      8.08 o
   4   7   3      631.04      646.13     32.12 o
   5   7   3      100.24      119.36     11.17 o
   6   7   3        9.68       38.36     16.96 o
   7   7   3       65.18       56.64     11.67 o
   8   7   3      126.86      121.62      8.61 o
   9   7   3      143.95      137.65     15.25 o
  10   7   3       65.49       54.11     16.16 o
  11   7   3       12.88        1.98     28.73 o
  -8   8   3       74.82       73.19     25.56 o
  -7   8   3       68.49       83.57     23.42 o
  -6   8   3        0.80        6.18     19.81 o
  -5   8   3       30.55       29.44     20.21 o
  -4   8   3       25.59       19.44     10.03 o
  -3   8   3        9.74        7.60      4.85 o
  -2   8   3     1047.03     1078.51     30.47 o
  -1   8   3      588.84      751.01     42.10 o
   0   8   3      283.75      259.16     14.53 o
   1   8   3      458.22      455.30     13.57 o
   2   8   3      816.14      850.84     14.06 o
   3   8   3       35.74       24.67      7.03 o
   4   8   3        2.72       10.68      9.50 o
   5   8   3      310.97      323.68     11.81 o
   6   8   3      117.24      178.67     19.10 o
   7   8   3       88.14       94.43     21.08 o
   8   8   3      293.61      247.46     15.57 o
   9   8   3      183.70      184.08     36.26 o
  10   8   3       51.25       30.20     27.18 o
  -7   9   3        1.92       -0.79     23.10 o
  -6   9   3      100.59       88.21     24.33 o
  -5   9   3      207.94      183.98     25.48 o
  -4   9   3       25.47       26.23     20.33 o
  -3   9   3        3.96        4.82      2.31 o
  -2   9   3      147.63      199.28     21.83 o
  -1   9   3       32.39       63.52     19.34 o
   0   9   3       68.87       31.38     19.69 o
   1   9   3      494.34      510.03     32.87 o
   2   9   3       91.03       93.60      9.33 o
   3   9   3       14.06       35.01      8.89 o
   4   9   3      106.06      123.41     16.60 o
   5   9   3      239.30      221.16     10.84 o
   6   9   3       98.44      132.52     15.14 o
   7   9   3      524.45      600.73     28.65 o
   8   9   3      215.86      210.14     25.04 o
   9   9   3       54.11       17.63     25.80 o
  10   9   3        3.27       12.20     25.44 o
  -6  10   3      192.87      244.06     29.20 o
  -5  10   3      187.64      254.56     27.70 o
  -4  10   3       98.09      105.09     23.89 o
  -3  10   3      174.05      197.34     24.77 o
  -2  10   3       22.52       34.12     20.17 o
  -1  10   3       21.01       41.81     20.96 o
   0  10   3      112.45      105.56     21.83 o
   1  10   3       79.43       56.50      6.09 o
   2  10   3      256.77      297.25     11.62 o
   3  10   3      143.18      153.35     23.38 o
   4  10   3      339.50      271.27     13.11 o
   5  10   3      122.92      155.87     16.17 o
   6  10   3       35.81       62.11     15.13 o
   7  10   3      138.82      130.13     12.09 o
   8  10   3       17.53       14.98     21.68 o
   9  10   3        2.27       17.51     24.81 o
  10  10   3        0.12        2.50     27.54 o
  -5  11   3       42.94       55.44     27.90 o
  -4  11   3       39.04       48.30     25.48 o
  -3  11   3       13.42        7.25     24.37 o
  -2  11   3       29.28       20.01     22.75 o
  -1  11   3       54.57       80.08     24.33 o
   0  11   3        5.10      -10.82     22.94 o
   1  11   3      123.92      122.37     26.11 o
   2  11   3      437.02      430.25     12.47 o
   3  11   3      288.78      284.32     26.43 o
   4  11   3      208.50      226.21     14.61 o
   5  11   3       27.10       40.18     13.44 o
   6  11   3       14.36       19.21     14.82 o
   7  11   3       10.24       10.81     15.77 o
   8  11   3       13.31       19.29     17.32 o
   9  11   3       33.68       36.53     19.19 o
  10  11   3       13.34       16.48     26.51 o
  -3  12   3       57.55       48.03     26.19 o
  -2  12   3       91.81      122.13     26.91 o
  -1  12   3      148.38      180.77     27.98 o
   0  12   3       91.61       95.66     25.00 o
   1  12   3      117.54      159.61     27.10 o
   2  12   3       44.22       22.71     24.05 o
   3  12   3        3.37       20.49     24.81 o
   4  12   3        1.89      -12.92     23.58 o
   5  12   3        5.70       22.03     15.77 o
   6  12   3        0.37       28.25     21.22 o
   7  12   3       49.96       66.16     17.74 o
   8  12   3       58.05       55.46     18.55 o
   9  12   3       16.56       14.00     18.82 o
  -1  13   3       81.77      106.71     28.41 o
   0  13   3       56.78       74.46     28.29 o
   2  13   3        1.50       12.36     25.20 o
   3  13   3        0.18       -0.67     26.47 o
   4  13   3       29.87       64.35     29.13 o
   5  13   3      117.73      145.19     30.16 o
   6  13   3      112.74      183.59     31.19 o
   7  13   3       35.82       63.05     29.56 o
  -6 -12   4       11.59        2.30     26.75 o
  -5 -12   4        1.87      -14.11     23.70 o
  -4 -12   4       16.38       14.86     22.79 o
  -3 -12   4       10.86       15.69     21.95 o
  -7 -11   4        0.00        1.39     26.59 o
  -6 -11   4       13.28       35.15     26.35 o
  -5 -11   4       36.62       55.62     18.44 o
  -4 -11   4       73.17       85.29     18.35 o
  -3 -11   4       88.38       76.41     18.26 o
  -2 -11   4      141.55      146.02     28.77 o
  -1 -11   4       18.48       28.67     20.88 o
   0 -11   4        1.50        0.67     14.89 o
   1 -11   4        0.53       -6.66     28.37 o
   2 -11   4        0.43       -8.56     27.14 o
   3 -11   4        1.12       13.00     27.62 o
  -8 -10   4        5.52      -12.32     27.30 o
  -7 -10   4       10.03       -3.05     26.67 o
  -6 -10   4      124.47       71.68     23.42 o
  -5 -10   4      186.73      174.00     23.97 o
  -4 -10   4       52.18       95.09     28.63 o
  -3 -10   4      180.89      195.17     32.75 o
  -2 -10   4       47.22       36.58     13.39 o
  -1 -10   4       38.96       26.94     12.50 o
   0 -10   4       48.73       67.90     13.08 o
   1 -10   4       15.05       27.92     12.60 o
   2 -10   4       78.09       67.73     13.27 o
   3 -10   4       50.02       33.72     18.72 o
   4 -10   4        4.14       19.79     17.30 o
   5 -10   4        9.11        5.63     26.55 o
  -9  -9   4       77.67       63.52     31.15 o
  -8  -9   4       66.45       71.05     27.98 o
  -7  -9   4      101.36      132.11     27.30 o
  -6  -9   4      145.22      192.19     24.73 o
  -5  -9   4      118.24      117.06     23.02 o
  -4  -9   4        3.30       11.45     18.58 o
  -3  -9   4      209.30      209.98     14.50 o
  -2  -9   4        1.60        4.46     12.18 o
  -1  -9   4      272.73      264.47     14.44 o
   0  -9   4      448.01      465.71     15.90 o
   1  -9   4      257.75      277.46     14.53 o
   2  -9   4      116.31      167.49     17.98 o
   3  -9   4       89.87      107.25     17.33 o
   4  -9   4       48.15       30.13     15.65 o
   5  -9   4       27.75        1.31     26.07 o
   6  -9   4        9.77        5.63     25.36 o
   7  -9   4        7.37       -0.28     27.34 o
  -9  -8   4       74.51       72.08     30.55 o
  -8  -8   4       36.71       39.31     25.64 o
  -7  -8   4       56.95       65.70     24.37 o
  -6  -8   4       45.50       21.36     20.45 o
  -5  -8   4        0.06       29.48     20.01 o
  -4  -8   4       53.42       38.76     14.80 o
  -3  -8   4        5.58        0.00     13.25 o
  -2  -8   4      647.26      668.36     26.22 o
  -1  -8   4      443.80      463.29     16.41 o
   0  -8   4      117.46      125.86      9.35 o
   1  -8   4      257.23      223.75     12.84 o
   2  -8   4      115.48      144.71     21.93 o
   3  -8   4       52.89       28.78     14.79 o
   4  -8   4       12.54       11.29     14.47 o
   5  -8   4       10.87        4.09     14.65 o
   6  -8   4       53.34       41.92     24.41 o
   7  -8   4        6.83       15.65     23.74 o
 -10  -7   4      110.05      156.44     31.46 o
  -9  -7   4       48.72       41.05     27.18 o
  -8  -7   4       19.35       11.29     23.58 o
  -7  -7   4        0.06      -15.14     22.07 o
  -6  -7   4       51.63       70.61     21.04 o
  -5  -7   4      635.30      553.65     29.16 o
  -4  -7   4        3.04       -1.46      8.34 o
  -3  -7   4      499.82      500.27     29.84 o
  -2  -7   4      975.82     1010.35     23.66 o
  -1  -7   4      536.59      564.94     11.05 o
   0  -7   4       93.29       76.64      8.75 o
   1  -7   4      189.84      171.25     11.97 o
   2  -7   4        0.73       -1.21     13.75 o
   3  -7   4      168.45      160.37     15.75 o
   4  -7   4      223.72      162.08     19.91 o
   5  -7   4      155.81      144.25     15.42 o
   6  -7   4       72.04       67.14     14.41 o
   7  -7   4       72.78       76.84     23.54 o
   8  -7   4       43.26       22.82     23.89 o
 -10  -6   4       32.20       59.16     28.81 o
  -9  -6   4        0.08        3.17     26.83 o
  -8  -6   4       39.24       24.73     23.82 o
  -7  -6   4      112.81      121.49     24.05 o
  -6  -6   4      200.44      177.76     21.48 o
  -5  -6   4      237.01      196.71      7.65 o
  -4  -6   4       91.74       98.86      8.25 o
  -3  -6   4     1158.94     1198.86     21.92 o
  -2  -6   4      788.92      744.62     23.26 o
  -1  -6   4      136.25       95.19      8.06 o
   0  -6   4       34.35       23.92      8.92 o
   1  -6   4       13.34        1.65      9.68 o
   2  -6   4       63.49       85.41     10.87 o
   3  -6   4      244.65      219.31     14.76 o
   4  -6   4      473.83      412.62     16.25 o
   5  -6   4      325.57      327.64     20.57 o
   6  -6   4      115.65      111.04     13.60 o
   7  -6   4       36.46       48.38     21.56 o
   8  -6   4       32.80       54.13     22.71 o
 -10  -5   4       18.79       20.45     27.26 o
  -9  -5   4      131.31      150.86     28.45 o
  -8  -5   4      429.38      439.22     29.88 o
  -7  -5   4      565.30      555.68     29.48 o
  -6  -5   4      929.07      917.98     30.16 o
  -5  -5   4        2.38        3.90      3.32 o
  -4  -5   4      173.46      152.34      7.69 o
  -3  -5   4       36.58       20.39      7.24 o
  -2  -5   4      392.79      411.12     19.30 o
  -1  -5   4      811.19      721.04     14.11 o
   0  -5   4       42.73       85.98      9.57 o
   1  -5   4      392.57      362.86     13.54 o
   2  -5   4     1142.28     1268.66     17.10 o
   3  -5   4      740.77      788.55     15.19 o
   4  -5   4      125.95      111.85     14.62 o
   5  -5   4        3.45        0.73     17.83 o
   6  -5   4        0.35        1.47     17.95 o
   7  -5   4        2.64      -10.70     18.55 o
   8  -5   4        0.42       -4.79     19.14 o
   9  -5   4       42.22       13.35     20.65 o
 -10  -4   4       44.26       80.92     28.41 o
  -9  -4   4      192.35      147.96     27.18 o
  -8  -4   4      403.10      432.40     29.28 o
  -7  -4   4      447.83      424.16     25.72 o
  -6  -4   4      729.65      699.36     27.22 o
  -5  -4   4       15.01       21.59     12.05 o
  -4  -4   4       30.95       12.10      4.68 o
  -3  -4   4       49.19       15.10      7.53 o
  -2  -4   4      724.46      609.29     15.53 o
  -1  -4   4     1716.91     1911.77     19.97 o
   0  -4   4     1475.46     1412.52     25.08 o
   1  -4   4     1954.42     2094.37     33.42 o
   2  -4   4      845.89      849.11     17.37 o
   3  -4   4      118.68       89.31      8.55 o
   4  -4   4       82.68       74.54      8.53 o
   5  -4   4        8.44        4.36      9.74 o
   6  -4   4       54.21       65.10     18.01 o
   7  -4   4       96.94       93.81     14.86 o
   8  -4   4      139.34      110.20     19.46 o
   9  -4   4       55.84       52.54     19.69 o
 -11  -3   4       29.73       23.66     28.41 o
 -10  -3   4      104.72      116.66     28.33 o
  -9  -3   4      181.34      186.28     26.39 o
  -8  -3   4       66.11       63.74     12.12 o
  -7  -3   4        1.20       -9.06     10.39 o
  -6  -3   4      248.81      234.43     28.10 o
  -5  -3   4      410.01      398.25      8.67 o
  -4  -3   4      543.66      495.20     22.79 o
  -3  -3   4     1667.36     1680.16     32.65 o
  -2  -3   4     1736.90     1507.46    198.75 o
  -1  -3   4      136.41      216.78      8.82 o
   0  -3   4      521.97      380.21     14.11 o
   1  -3   4      425.24      385.16      9.37 o
   2  -3   4       12.98       24.61      7.95 o
   3  -3   4       39.63       23.14      7.35 o
   4  -3   4      564.53      628.93     18.68 o
   5  -3   4      498.60      505.40     15.98 o
   6  -3   4      627.55      592.33     13.61 o
   7  -3   4      134.06      138.88     14.43 o
   8  -3   4      104.16       99.91     15.33 o
   9  -3   4       46.11       40.26     15.82 o
 -11  -2   4        6.09        1.86     27.54 o
 -10  -2   4       26.74       59.72     25.80 o
  -9  -2   4       44.31       51.71     24.25 o
  -8  -2   4        5.70       -0.18     12.47 o
  -7  -2   4        4.30        4.15     14.17 o
  -6  -2   4     1107.78     1143.85     33.05 o
  -5  -2   4     1600.07     1675.50     14.86 o
  -4  -2   4     2294.36     2190.93     38.47 o
  -3  -2   4     2464.11     2655.99     30.59 o
  -2  -2   4      838.91      844.28     12.68 o
  -1  -2   4        0.74       21.08      5.55 o
   0  -2   4     1395.15     1471.86     20.55 o
   1  -2   4       62.59        0.77      6.40 o
   2  -2   4     1674.43     1935.85     22.89 o
   3  -2   4     3318.11     3744.71     60.84 o
   4  -2   4     1100.48      960.84     11.26 o
   5  -2   4      727.74      646.43     19.18 o
   6  -2   4      347.04      359.35     20.61 o
   7  -2   4       68.15       57.51      9.79 o
   8  -2   4        2.70       -3.96     15.14 o
   9  -2   4       33.51       -6.47     14.63 o
  10  -2   4       33.75       10.90     30.75 o
 -11  -1   4        4.78       28.29     27.10 o
 -10  -1   4       26.61       46.80     25.72 o
  -9  -1   4       74.72       72.08     24.05 o
  -8  -1   4      214.37      231.66     15.65 o
  -7  -1   4      241.73      161.75     23.29 o
  -6  -1   4      629.39      689.09     16.37 o
  -5  -1   4      450.23      445.54     17.46 o
  -4  -1   4       70.65       53.66      3.88 o
  -3  -1   4      178.76      289.48      8.66 o
  -2  -1   4       21.01        4.31      5.90 o
  -1  -1   4      763.57      946.31     10.65 o
   0  -1   4       12.66       28.29     10.82 o
   1  -1   4     2972.67     3029.47     28.29 o
   2  -1   4     2383.08     2095.36     15.65 o
   3  -1   4     4390.04     4858.55     53.16 o
   4  -1   4     1260.50     1285.58     21.94 o
   5  -1   4     1053.15     1138.42     10.45 o
   6  -1   4        9.31       15.41      8.36 o
   7  -1   4      125.86      132.57     12.73 o
   8  -1   4      319.39      268.20     17.10 o
   9  -1   4       72.43       76.69     14.10 o
  10  -1   4      247.60      305.72     33.68 o
 -11   0   4       48.99       62.25     27.54 o
 -10   0   4      108.26      120.31     26.27 o
  -9   0   4      162.26      188.86     25.40 o
  -8   0   4      281.16      267.24     24.13 o
  -7   0   4      314.03      316.75     12.85 o
  -6   0   4      462.65      629.19     11.57 o
  -5   0   4      251.38      303.24      6.97 o
  -4   0   4        0.55        2.18      5.05 o
  -3   0   4      770.06     1129.85     14.54 o
  -2   0   4     3724.51     3994.40     37.25 o
   0   0   4     2892.64     3382.06     25.52 o
   1   0   4     3751.27     3567.11     28.06 o
   2   0   4     2389.71     2497.55     81.97 o
   3   0   4     2117.89     2388.29     33.64 o
   4   0   4      941.90     1164.98     12.24 o
   5   0   4        6.68        7.20      4.88 o
   6   0   4      422.37      466.91      8.29 o
   7   0   4      563.83      599.85     11.86 o
   8   0   4       21.48       25.05      8.15 o
   9   0   4      523.79      511.61     18.89 o
  10   0   4      419.75      400.78     43.99 o
  11   0   4      118.79       91.81     31.30 o
 -11   1   4      117.90      106.91     30.12 o
 -10   1   4       70.01      108.85     25.96 o
  -9   1   4       49.43       66.11     15.07 o
  -8   1   4       13.63       10.12     13.84 o
  -7   1   4       16.77       25.24     12.15 o
  -6   1   4       49.36       46.53      8.30 o
  -5   1   4      617.31      783.75     11.29 o
  -4   1   4     1203.48     1073.42     19.85 o
  -3   1   4     1565.69     1520.77     23.92 o
  -2   1   4      390.81      422.91      9.51 o
  -1   1   4     1516.79     1353.20     18.07 o
   0   1   4     3113.33     2924.10     19.58 o
   1   1   4     1620.23     2088.65     69.76 o
   2   1   4     1315.14     1736.66     15.31 o
   3   1   4      180.50      441.89     10.00 o
   4   1   4       64.99       67.77      3.72 o
   5   1   4     1075.63     1045.31      8.98 o
   6   1   4     1404.10     1534.02     15.88 o
   7   1   4     1103.52     1121.93     14.80 o
   8   1   4       11.55       17.57     10.42 o
   9   1   4      613.13      600.94     23.35 o
  10   1   4       63.39       50.44     19.54 o
  11   1   4        0.12        8.40     19.97 o
 -11   2   4       50.13       59.59     19.01 o
 -10   2   4        5.83        8.73     15.83 o
  -9   2   4        1.96        7.49     14.26 o
  -8   2   4       64.86       63.49     13.99 o
  -7   2   4       54.25       39.66     13.29 o
  -6   2   4      356.15      326.18     10.12 o
  -5   2   4     1769.07     1978.40     15.82 o
  -4   2   4     1153.48     1116.36     14.48 o
  -3   2   4     1502.54     1349.29     11.64 o
  -2   2   4     2301.56     2742.96     18.04 o
  -1   2   4      246.75      510.53      8.52 o
   0   2   4      147.07      240.33      9.31 o
   1   2   4      507.15      679.32     18.68 o
   2   2   4      144.78      266.72     13.08 o
   3   2   4       20.44       83.55      9.10 o
   4   2   4      582.46      737.72     16.58 o
   5   2   4     2685.56     3123.69     18.22 o
   6   2   4     1465.83     1466.95     26.07 o
   7   2   4      134.20      134.74      9.85 o
   8   2   4      432.43      399.51     13.37 o
   9   2   4      364.93      373.70     32.41 o
  10   2   4        2.86       12.79     19.71 o
  11   2   4       64.16       57.70     20.58 o
  12   2   4       59.37       47.55     29.88 o
 -11   3   4        0.11        3.18     16.80 o
 -10   3   4       31.05       35.84     17.51 o
  -9   3   4       84.30       88.35     16.09 o
  -8   3   4      239.48      209.85     15.73 o
  -7   3   4       49.96       38.96     12.93 o
  -6   3   4      743.50      827.15     17.18 o
  -5   3   4     1004.76     1067.43     12.60 o
  -4   3   4      553.39      650.04     20.75 o
  -3   3   4       13.76        3.06      5.11 o
  -2   3   4       21.72       59.63      4.29 o
  -1   3   4     2078.28     2185.06     26.31 o
   0   3   4      180.95       52.86     10.03 o
   1   3   4      380.71      252.56      5.51 o
   2   3   4      635.86      878.21      9.34 o
   3   3   4      252.50      217.39     12.52 o
   4   3   4     1160.53     1180.51     17.99 o
   5   3   4      326.42      381.03     13.03 o
   6   3   4        0.30        3.60      6.00 o
   7   3   4      340.39      282.98      8.68 o
   8   3   4      431.89      334.42     12.44 o
   9   3   4        3.57       11.03     17.81 o
  10   3   4      109.53       84.10     18.73 o
  11   3   4       95.36       94.57     20.63 o
  12   3   4       20.93        5.98     27.66 o
 -11   4   4       36.50       25.76     25.72 o
 -10   4   4       41.42       43.26     16.94 o
  -9   4   4       68.93       78.44     16.38 o
  -8   4   4       54.75       48.32     14.46 o
  -7   4   4      145.93      135.12     14.36 o
  -6   4   4      694.03      803.54     14.12 o
  -5   4   4        8.23        7.59      7.40 o
  -4   4   4       33.08       53.00      6.63 o
  -3   4   4      109.19      158.21      5.98 o
  -2   4   4      483.44      501.54      6.07 o
  -1   4   4     4171.11     3516.45    353.51 o
   0   4   4     2842.78     2378.85    228.35 o
   1   4   4     2061.36     2384.52     24.54 o
   2   4   4     1242.40     1364.04     10.10 o
   3   4   4       75.35       56.09      5.73 o
   4   4   4      180.93      212.44      9.00 o
   5   4   4       14.53       18.08      5.44 o
   6   4   4      212.35      258.27      8.56 o
   7   4   4      113.28      135.83     14.88 o
   8   4   4        3.00       17.26     14.08 o
   9   4   4      366.26      349.03     19.37 o
  10   4   4      237.71      232.38     20.08 o
  11   4   4       44.44        6.22     18.36 o
  12   4   4       40.60       62.49     28.29 o
 -10   5   4       51.04       43.37     16.88 o
  -9   5   4       42.02       35.20     15.05 o
  -8   5   4       24.70       18.98     13.67 o
  -7   5   4        0.33        6.75     12.35 o
  -6   5   4        5.78        3.52      8.00 o
  -5   5   4      109.49      145.84      8.43 o
  -4   5   4      203.56      308.24      8.34 o
  -3   5   4        4.86        8.93      4.17 o
  -2   5   4     3183.32     2986.95     28.37 o
  -1   5   4      610.26      799.10     19.50 o
   0   5   4      223.97      159.69     12.40 o
   1   5   4       91.64      221.30      8.24 o
   2   5   4       19.23        9.39      5.01 o
   3   5   4        4.40       30.90      5.92 o
   4   5   4      106.70      154.87      8.96 o
   5   5   4      877.98      937.93     12.89 o
   6   5   4      618.88      573.87     21.54 o
   7   5   4       33.13       15.53     13.79 o
   8   5   4      111.63      120.80     13.37 o
   9   5   4      151.73      142.30     16.99 o
  10   5   4       12.80        4.81     16.53 o
  11   5   4        5.34       19.77     27.22 o
  -9   6   4        1.21        7.21     22.79 o
  -8   6   4       16.71       30.19     13.97 o
  -7   6   4        0.84        6.68     12.11 o
  -6   6   4      176.23      205.97      9.92 o
  -5   6   4      415.80      566.94     13.08 o
  -4   6   4      405.09      346.32     13.24 o
  -3   6   4      617.84      494.43     13.86 o
  -2   6   4     1624.73     1426.55     17.71 o
  -1   6   4        4.74       -0.79     12.52 o
   0   6   4       60.06       77.75     12.44 o
   1   6   4       50.61       28.87      4.63 o
   2   6   4     1658.50     1997.26     19.35 o
   3   6   4     2067.85     1919.94     21.68 o
   4   6   4     1722.79     1747.38     19.12 o
   5   6   4      884.14      923.87     29.42 o
   6   6   4      265.41      229.00     20.49 o
   7   6   4        3.41        7.53      9.10 o
   8   6   4       82.93       73.68     10.04 o
   9   6   4        0.03       14.78     14.88 o
  10   6   4      134.43      145.49     17.75 o
  11   6   4       44.39       43.73     18.26 o
  -9   7   4       85.86       73.47     25.12 o
  -8   7   4       70.37       52.90     22.55 o
  -7   7   4       82.71       85.08     22.55 o
  -6   7   4      156.54      160.64     22.67 o
  -5   7   4        2.95       11.05      8.57 o
  -4   7   4      321.67      330.98     17.44 o
  -3   7   4      332.51      299.99     39.29 o
  -2   7   4       91.14      113.82     11.09 o
  -1   7   4       22.08       34.54      8.83 o
   0   7   4      219.78      302.22     10.70 o
   1   7   4      145.19      104.19      9.83 o
   2   7   4      955.27      873.17      9.91 o
   3   7   4      570.28      595.51     13.42 o
   4   7   4      887.40      846.60     15.78 o
   5   7   4      342.50      250.40     22.53 o
   6   7   4       12.34       15.77     17.12 o
   7   7   4        0.61       13.18     14.21 o
   8   7   4       49.33       46.30     21.40 o
   9   7   4      174.12      163.79     16.39 o
  10   7   4      229.51      270.19     19.57 o
  11   7   4       14.70       -5.23     28.21 o
  -8   8   4       84.17       72.56     24.69 o
  -7   8   4       77.10       80.04     23.93 o
  -6   8   4       30.14       50.76     22.35 o
  -5   8   4        0.18        3.33     19.97 o
  -4   8   4      134.10      130.48      9.03 o
  -3   8   4       24.07       20.68     18.55 o
  -2   8   4     1089.77     1002.49     18.82 o
  -1   8   4      645.32      684.13     19.87 o
   0   8   4      560.30      578.65     23.00 o
   1   8   4      553.49      537.41     17.61 o
   2   8   4      510.71      387.89      7.67 o
   3   8   4       95.74       98.68      7.00 o
   4   8   4       11.51       21.77      9.82 o
   5   8   4      108.67       95.80      9.86 o
   6   8   4      121.56      105.92     17.99 o
   7   8   4       83.98      100.25     13.23 o
   8   8   4      219.23      277.08     16.25 o
   9   8   4      378.12      384.60     18.36 o
  10   8   4       87.98      110.08     29.24 o
  11   8   4        8.50       18.86     29.72 o
  -7   9   4        7.44        3.13     24.05 o
  -6   9   4       31.04       17.71     22.15 o
  -5   9   4      245.37      269.66     25.40 o
  -4   9   4       31.74       25.92     20.57 o
  -3   9   4       39.84       33.13     20.29 o
  -2   9   4      243.02      242.99     22.27 o
  -1   9   4      162.18      147.57     13.86 o
   0   9   4      145.37      123.48     20.68 o
   1   9   4      654.55      630.41     26.79 o
   2   9   4       10.89        8.84      7.13 o
   3   9   4       26.33       15.28      6.93 o
   4   9   4       61.18       60.55      9.76 o
   5   9   4      131.81      162.98     10.05 o
   6   9   4      173.30      174.52     14.72 o
   7   9   4      345.56      364.81     20.26 o
   8   9   4      216.23      233.24     15.60 o
   9   9   4      196.42      229.95     29.16 o
  10   9   4        3.71       -1.86     26.43 o
  -6  10   4      165.48      182.88     27.98 o
  -5  10   4      314.61      374.67     29.72 o
  -4  10   4       51.38       56.90     22.15 o
  -3  10   4      198.98      201.58     24.01 o
  -2  10   4       94.20       93.28     21.52 o
  -1  10   4        1.39       -1.31     19.89 o
   0  10   4      104.49       79.17     20.68 o
   1  10   4       70.21       85.08     20.80 o
   2  10   4      309.77      252.03     18.64 o
   3  10   4       73.43       97.26     10.25 o
   4  10   4      110.96      127.65     15.47 o
   5  10   4       41.86       58.41     13.34 o
   6  10   4      107.67      134.90     15.13 o
   7  10   4      154.16      152.84      9.67 o
   8  10   4       74.23       93.67     16.65 o
   9  10   4        2.99       10.62     24.61 o
  10  10   4        0.45       16.56     27.66 o
  -5  11   4       85.28       74.06     27.58 o
  -4  11   4       60.35       68.91     25.60 o
  -3  11   4       40.30       18.51     21.99 o
  -2  11   4        3.08        1.27     21.60 o
  -1  11   4       39.69       54.41     21.91 o
   0  11   4       10.89       26.63     20.61 o
   1  11   4      215.81      200.79     25.76 o
   2  11   4      334.37      292.82     21.75 o
   3  11   4      182.08      223.36     11.84 o
   4  11   4      142.16      124.31     24.73 o
   5  11   4        8.72       23.04     13.08 o
   6  11   4       11.77       19.85     14.04 o
   7  11   4        2.87        6.98     15.00 o
   8  11   4        0.19        4.97     16.79 o
   9  11   4       32.47       12.47     18.37 o
  10  11   4       22.60       48.19     29.76 o
  -3  12   4       15.69        9.03     25.20 o
  -2  12   4       44.93       77.27     26.55 o
  -1  12   4       82.28      112.14     25.16 o
   0  12   4       60.01      106.16     24.61 o
   1  12   4      223.74      246.04     28.06 o
   2  12   4       46.86       41.81     25.16 o
   3  12   4        0.56       -2.14     22.94 o
   4  12   4        5.38        0.91     24.21 o
   5  12   4        0.03       -1.36     12.92 o
   6  12   4        2.13       13.67     15.02 o
   7  12   4       41.06       46.08     16.41 o
   8  12   4       23.34       22.46     18.70 o
   9  12   4       15.58       29.16     18.30 o
  -1  13   4       81.77      100.02     28.21 o
   0  13   4       54.94       88.09     26.91 o
   1  13   4       18.51       37.25     26.63 o
   3  13   4        8.55       20.84     27.03 o
   4  13   4       84.33       88.84     26.43 o
   5  13   4       51.31       36.61     28.09 o
   6  13   4       71.38       96.93     29.36 o
   7  13   4       27.07       30.63     28.17 o
   8  13   4       15.56       46.76     27.66 o
   2  14   4       32.13       38.48     30.20 o
   3  14   4       47.74       72.79     29.68 o
   4  14   4       54.17       21.99     30.59 o
   5  14   4       57.65       36.58     30.16 o
  -5 -12   5        0.17       -5.47     24.09 o
  -4 -12   5       22.33       43.39     24.45 o
  -6 -11   5        0.09      -19.46     26.55 o
  -5 -11   5       15.36        6.89     23.85 o
  -4 -11   5       71.85       85.42     19.26 o
  -3 -11   5       57.80       38.75     18.51 o
  -2 -11   5       95.73      115.01     32.35 o
  -1 -11   5       96.71       88.19     15.01 o
   0 -11   5       13.48       34.18     14.78 o
   1 -11   5        0.40       30.15     20.51 o
   2 -11   5        1.83      -10.88     20.45 o
   3 -11   5        0.59        5.71     27.66 o
  -7 -10   5        0.48        6.62     28.09 o
  -6 -10   5       31.16       25.40     24.81 o
  -5 -10   5      139.63      163.46     25.56 o
  -4 -10   5      106.81       92.25     18.23 o
  -3 -10   5       84.21       77.87     20.02 o
  -2 -10   5       36.35       61.70     14.26 o
  -1 -10   5        8.16       18.98     13.64 o
   0 -10   5        0.65       10.89     13.31 o
   1 -10   5       21.42       22.40     13.21 o
   2 -10   5       52.64       56.13     13.77 o
   3 -10   5       26.54       32.05     18.21 o
   4 -10   5        3.51       15.02     18.19 o
   5 -10   5       46.65       22.47     29.13 o
  -8  -9   5        4.88        9.99     27.03 o
  -7  -9   5       50.72       36.54     27.22 o
  -6  -9   5      141.60      138.57     26.03 o
  -5  -9   5       82.53      143.49     24.92 o
  -4  -9   5        3.77        4.19     16.03 o
  -3  -9   5      107.73       98.40     16.90 o
  -2  -9   5       61.07       47.71     15.07 o
  -1  -9   5       38.81       67.48     15.72 o
   0  -9   5      215.77      227.46     19.67 o
   1  -9   5      241.73      222.77     14.89 o
   2  -9   5      149.88      147.84     18.90 o
   3  -9   5       81.03       85.13     18.43 o
   4  -9   5       31.05       46.98     16.65 o
   5  -9   5       50.25       40.06     27.82 o
   6  -9   5        6.22      -16.33     26.99 o
  -9  -8   5       29.77       17.51     30.27 o
  -8  -8   5        3.85       -4.00     27.06 o
  -7  -8   5       12.54       15.14     23.97 o
  -6  -8   5       62.90       78.62     23.42 o
  -5  -8   5        0.05        3.77     15.98 o
  -4  -8   5       14.66        0.41      9.55 o
  -3  -8   5       16.25       22.24     14.51 o
  -2  -8   5        8.31       20.17     12.37 o
  -1  -8   5      323.20      324.05     14.87 o
   0  -8   5      253.56      215.55     10.45 o
   1  -8   5       95.48       98.63     12.89 o
   2  -8   5       57.00       87.92     16.93 o
   3  -8   5       65.46       60.13     16.37 o
   4  -8   5       88.99       80.01     15.94 o
   5  -8   5        1.46        9.65     15.74 o
   6  -8   5       47.76       34.51     24.05 o
   7  -8   5        6.18        2.26     24.09 o
  -9  -7   5        0.70       17.51     29.24 o
  -8  -7   5        8.66       -9.11     25.48 o
  -7  -7   5        0.43        1.27     23.46 o
  -6  -7   5       91.51       67.68     21.72 o
  -5  -7   5      412.64      393.45     12.01 o
  -4  -7   5        1.95       -1.98      8.41 o
  -3  -7   5       77.29       54.58      9.67 o
  -2  -7   5      213.64      214.29     16.03 o
  -1  -7   5      279.27      284.87     13.98 o
   0  -7   5      151.77      161.01     14.14 o
   1  -7   5       71.26       86.49     11.13 o
   2  -7   5        0.59       -1.81     14.70 o
   3  -7   5       63.69       45.93     15.37 o
   4  -7   5        1.83        5.02     14.33 o
   5  -7   5      130.96      156.15     15.68 o
   6  -7   5       97.85      118.85     21.81 o
   7  -7   5       32.80       38.28     22.67 o
 -10  -6   5        7.42        3.84     29.05 o
  -9  -6   5       10.80       23.85     26.79 o
  -8  -6   5       19.85        8.92     23.89 o
  -7  -6   5       56.00       52.23     22.86 o
  -6  -6   5      480.79      480.08     24.29 o
  -5  -6   5       83.62       80.45     10.82 o
  -4  -6   5       22.13       25.54      8.05 o
  -3  -6   5      144.25      177.31      9.97 o
  -2  -6   5      998.70     1049.50     16.04 o
  -1  -6   5      150.06      164.90     14.24 o
   0  -6   5       68.76       78.77     15.61 o
   1  -6   5      104.00      116.60     22.84 o
   2  -6   5        3.74       12.01     20.80 o
   3  -6   5       32.02       33.14     14.61 o
   4  -6   5      113.08      157.59     20.17 o
   5  -6   5      221.96      201.06     22.71 o
   6  -6   5       89.76       67.44     13.69 o
   7  -6   5       31.17       51.20     21.48 o
   8  -6   5       26.04       50.52     22.23 o
 -10  -5   5       58.15       63.36     28.49 o
  -9  -5   5      117.68      146.26     28.13 o
  -8  -5   5      376.22      328.26     29.24 o
  -7  -5   5      363.40      350.89     28.17 o
  -6  -5   5      509.96      515.35     19.01 o
  -5  -5   5      104.61       91.42      5.95 o
  -4  -5   5       16.46       19.80      7.16 o
  -3  -5   5       22.13       11.86      7.83 o
  -2  -5   5      132.11      184.61     11.15 o
  -1  -5   5      537.12      478.23     14.36 o
   0  -5   5      197.63      150.05     10.33 o
   1  -5   5      183.84      169.37     10.26 o
   2  -5   5      140.49      145.01     11.55 o
   3  -5   5       97.23      119.01     14.90 o
   4  -5   5      177.65      167.45     14.85 o
   5  -5   5       66.49       39.38     14.73 o
   6  -5   5        1.48       -6.74     14.80 o
   7  -5   5        1.25       -2.69     18.51 o
   8  -5   5        4.25       -7.53     19.14 o
 -10  -4   5       69.40      130.57     29.40 o
  -9  -4   5       81.18       98.71     26.83 o
  -8  -4   5      357.99      319.63     27.90 o
  -7  -4   5      732.79      724.92     30.99 o
  -6  -4   5       56.60       62.81     14.19 o
  -5  -4   5      424.67      450.05     17.93 o
  -4  -4   5        0.25        2.23      5.70 o
  -3  -4   5       22.65       22.57      7.85 o
  -2  -4   5     1204.03     1040.92     77.85 o
  -1  -4   5     1717.67     1670.67     16.66 o
   0  -4   5     1120.40     1114.46     22.67 o
   1  -4   5      369.17      349.62     10.50 o
   2  -4   5      234.02      229.15     11.56 o
   3  -4   5        0.73       -9.94      9.94 o
   4  -4   5       17.73       30.48     12.77 o
   5  -4   5        2.03       -1.39     14.86 o
   6  -4   5       53.02       41.86     13.77 o
   7  -4   5       65.65       66.80     14.87 o
   8  -4   5       98.75       90.81     16.03 o
 -10  -3   5       84.85      109.09     28.02 o
  -9  -3   5      139.38      116.50     25.56 o
  -8  -3   5        8.56       37.53     21.95 o
  -7  -3   5        6.14        0.64      9.98 o
  -6  -3   5      820.12      847.65     18.73 o
  -5  -3   5      273.30      197.31     12.60 o
  -4  -3   5      442.47      448.53     16.29 o
  -3  -3   5      500.67      544.82     12.01 o
  -2  -3   5     2494.35     2146.12    171.24 o
  -1  -3   5     1008.85     1205.42     29.80 o
   0  -3   5      194.59      226.95      9.82 o
   1  -3   5       49.00      104.01      8.98 o
   2  -3   5       22.35       18.43      8.93 o
   3  -3   5      195.75      136.65      8.66 o
   4  -3   5      541.67      448.04     14.53 o
   5  -3   5      275.75      337.03     14.90 o
   6  -3   5      458.64      536.55     13.35 o
   7  -3   5      259.90      246.05     15.62 o
   8  -3   5      151.50      145.71     15.79 o
   9  -3   5       33.92       30.23     30.12 o
 -11  -2   5       17.40        4.68     29.80 o
 -10  -2   5        1.24       -1.90     25.56 o
  -9  -2   5       32.96       31.62     24.13 o
  -8  -2   5        5.77       12.48     12.81 o
  -7  -2   5      287.55      335.68     18.88 o
  -6  -2   5     1359.58     1414.95     15.69 o
  -5  -2   5      559.73      514.29     10.48 o
  -4  -2   5     2062.03     2315.65     21.79 o
  -3  -2   5     2843.27     3086.17     34.99 o
  -2  -2   5      837.75      576.09     12.72 o
  -1  -2   5       22.14       54.60      6.61 o
   0  -2   5       13.84        1.84      7.36 o
   1  -2   5      359.75      307.12     11.01 o
   2  -2   5     1747.10     1722.42     20.27 o
   3  -2   5     2219.80     2448.79     23.28 o
   4  -2   5      155.91      187.10      7.69 o
   5  -2   5      458.05      451.19     16.06 o
   6  -2   5      317.03      335.23     16.23 o
   7  -2   5      132.07      119.60     10.11 o
   8  -2   5       34.90       12.07     13.41 o
   9  -2   5       13.96       -3.54     14.28 o
  10  -2   5       29.61      -18.70     31.98 o
 -11  -1   5        8.82       17.79     27.42 o
 -10  -1   5       57.66       44.42     25.84 o
  -9  -1   5      103.29       65.86     24.57 o
  -8  -1   5      261.96      265.27     15.86 o
  -7  -1   5      693.55      834.15     19.17 o
  -6  -1   5      545.95      476.85     23.88 o
  -5  -1   5      422.33      349.60      7.06 o
  -4  -1   5       90.56       58.37      7.93 o
  -3  -1   5      588.11      592.06     10.01 o
  -2  -1   5        8.61        7.43      5.31 o
  -1  -1   5      854.89     1041.65     12.24 o
   0  -1   5     2824.33     3610.19     30.83 o
   1  -1   5     1324.38     1435.88     61.96 o
   2  -1   5     3784.20     4064.03     22.41 o
   3  -1   5     2416.21     2301.52     22.16 o
   4  -1   5       73.64       49.34      5.20 o
   5  -1   5      680.62      770.14     12.61 o
   6  -1   5       60.28       49.71      7.64 o
   7  -1   5      126.03      139.35     12.30 o
   8  -1   5      133.05      114.89     13.36 o
   9  -1   5       80.44       72.21     13.99 o
  10  -1   5      123.73      149.71     32.06 o
 -11   0   5       84.54       87.65     29.05 o
 -10   0   5      111.70      117.45     26.23 o
  -9   0   5      328.44      323.67     28.89 o
  -8   0   5      392.43      467.83     27.90 o
  -7   0   5      313.92      330.47     16.15 o
  -6   0   5      176.49      123.63     16.15 o
  -5   0   5      226.65      261.75      7.23 o
  -4   0   5      187.75      140.58      9.65 o
  -3   0   5     1021.71     1086.07     16.17 o
  -2   0   5     3606.65     4206.13     28.81 o
  -1   0   5     1287.25     1057.43     16.96 o
   0   0   5      549.26      450.19      9.08 o
   1   0   5     1135.82     1043.48     18.43 o
   2   0   5     3201.14     2668.72     15.05 o
   3   0   5       50.17       96.50      5.08 o
   4   0   5      218.45      244.14      5.44 o
   5   0   5      159.58      123.18      5.79 o
   6   0   5        5.96        5.26      5.88 o
   7   0   5      333.22      289.74     11.53 o
   8   0   5       68.96       42.03     11.48 o
   9   0   5      417.61      428.19     16.80 o
  10   0   5      132.23      167.74     31.78 o
  11   0   5      115.38      142.38     34.12 o
 -11   1   5      193.96      176.22     30.51 o
 -10   1   5       76.47      100.18     26.55 o
  -9   1   5       98.99      119.78     19.75 o
  -8   1   5       53.24       64.75     14.55 o
  -7   1   5       12.63        7.29     12.86 o
  -6   1   5       11.99       11.83      9.80 o
  -5   1   5      773.26      651.07      9.55 o
  -4   1   5     1386.88     1494.21     14.78 o
  -3   1   5     2439.47     2773.37     17.40 o
  -2   1   5     1261.96     1152.37     19.85 o
  -1   1   5      518.50      381.88     12.76 o
   0   1   5      844.45      894.85      9.72 o
   1   1   5     1284.20     1445.82     49.31 o
   2   1   5       32.14       68.67     10.30 o
   3   1   5     2400.37     2893.57     39.76 o
   4   1   5       13.46       32.32      3.61 o
   5   1   5      593.02      436.53      6.22 o
   6   1   5     1198.36     1276.40     16.77 o
   7   1   5      335.33      378.18      9.64 o
   8   1   5        2.42        3.95     15.80 o
   9   1   5      201.45      215.47     20.05 o
  10   1   5       24.73       22.02     18.87 o
 -11   2   5       59.07       44.22     28.13 o
 -10   2   5       15.57       20.46     16.25 o
  -9   2   5        4.75       -0.68     14.80 o
  -8   2   5       41.79       34.43     13.89 o
  -7   2   5       58.10       73.64     14.32 o
  -6   2   5      386.33      375.00     10.50 o
  -5   2   5     1703.71     1784.37     15.37 o
  -4   2   5     1278.36     1332.43     16.40 o
  -3   2   5     1303.21     1223.86     11.89 o
  -2   2   5     1328.52     1701.76     12.28 o
  -1   2   5      342.33      379.38     17.57 o
   0   2   5      122.08       98.96      6.43 o
   1   2   5       31.62       34.55      4.14 o
   2   2   5     1193.29     1246.57     44.68 o
   3   2   5     1007.82     1007.12     33.98 o
   4   2   5      207.29      133.15      9.16 o
   5   2   5      800.83      803.00     18.30 o
   6   2   5     1872.31     2106.16     27.08 o
   7   2   5       33.44       18.50      6.88 o
   8   2   5       92.30       86.22      9.16 o
   9   2   5       24.83       43.53     17.36 o
  10   2   5        5.86       -3.45     18.52 o
  11   2   5       50.09       43.84     20.53 o
 -11   3   5        1.12       48.15     25.44 o
 -10   3   5       24.95        9.70     16.79 o
  -9   3   5      114.24      101.05     16.33 o
  -8   3   5      215.58      251.04     16.46 o
  -7   3   5      103.24      123.34     14.02 o
  -6   3   5      767.22      758.82     15.93 o
  -5   3   5      953.11      931.77     12.32 o
  -4   3   5      560.84      594.83     10.23 o
  -3   3   5        1.21        7.12      5.18 o
  -2   3   5      313.41      362.35      6.66 o
  -1   3   5     1655.78     1686.04     13.32 o
   0   3   5     2359.94     3270.55     64.06 o
   1   3   5     2455.57     2533.10     14.23 o
   2   3   5     2258.91     1382.89     29.42 o
   3   3   5       19.13       24.23      3.76 o
   4   3   5      551.44      640.04     36.77 o
   5   3   5      356.67      315.15      6.96 o
   6   3   5        4.40        8.96      5.92 o
   7   3   5      970.09     1027.10     21.33 o
   8   3   5       21.63       25.96      7.25 o
   9   3   5       62.73       32.32     16.45 o
  10   3   5       24.57       42.78     18.44 o
  11   3   5       28.49       43.66     20.03 o
  12   3   5       49.85       32.18     31.90 o
 -10   4   5       27.39       36.48     16.46 o
  -9   4   5       76.24      116.22     16.87 o
  -8   4   5       82.48       97.67     14.65 o
  -7   4   5      291.61      247.76     15.21 o
  -6   4   5      758.24      628.06     13.24 o
  -5   4   5      157.41      125.48      8.37 o
  -4   4   5       18.12       25.77      6.38 o
  -3   4   5      117.65      138.46      6.03 o
  -2   4   5     1312.27     1343.29     41.21 o
  -1   4   5     3496.88     2787.23    113.47 o
   0   4   5     5692.68     4957.80     88.21 o
   1   4   5     3727.00     4178.81     50.66 o
   2   4   5     1783.40     2093.71     27.66 o
   3   4   5       16.82        1.59      4.87 o
   4   4   5      118.50       75.31      6.76 o
   5   4   5       28.35       79.70      6.63 o
   6   4   5     1887.59     1973.75     36.73 o
   7   4   5     1282.90     1365.47     15.85 o
   8   4   5       99.35       97.86     15.48 o
   9   4   5      125.96      138.32     17.43 o
  10   4   5      178.54      170.90     19.75 o
  11   4   5       25.46       33.51     19.52 o
  12   4   5       29.25        9.59     28.65 o
 -10   5   5       54.15       35.74     23.97 o
  -9   5   5       52.02       41.16     15.37 o
  -8   5   5        8.47       10.59     13.40 o
  -7   5   5        4.56       11.69     12.13 o
  -6   5   5       24.41       34.36      8.53 o
  -5   5   5      182.52      146.78      8.51 o
  -4   5   5      293.77      231.02      7.28 o
  -3   5   5      105.73       83.63      5.42 o
  -2   5   5     2528.15     2289.39    100.45 o
  -1   5   5     1727.46     1894.13     27.42 o
   0   5   5      575.22      536.00     22.47 o
   1   5   5       19.81        4.66      4.65 o
   2   5   5        3.46        2.17      4.79 o
   3   5   5        3.22       20.63      5.57 o
   4   5   5      221.92      243.40      9.39 o
   5   5   5      896.95      980.25     32.55 o
   6   5   5     3346.29     3246.87     38.66 o
   7   5   5      164.03      131.47      9.32 o
   8   5   5      139.58      146.40     16.11 o
   9   5   5       16.47       30.41     16.27 o
  10   5   5        4.55        0.46     17.29 o
  11   5   5        0.91       -9.55     18.99 o
  12   5   5        2.51      -17.40     28.85 o
  -9   6   5        0.14        5.43     22.27 o
  -8   6   5       18.78       26.91     13.70 o
  -7   6   5        2.06        3.88     12.40 o
  -6   6   5      175.11      166.97      9.44 o
  -5   6   5      774.36      739.36     15.15 o
  -4   6   5      832.48      888.49     12.49 o
  -3   6   5     1289.49     1270.20     15.56 o
  -2   6   5     1078.22      828.11     24.13 o
  -1   6   5      411.25      359.65     17.16 o
   0   6   5        5.71       21.39      9.39 o
   1   6   5      297.04      193.99     13.54 o
   2   6   5     1383.89     1434.12     12.88 o
   3   6   5      783.79      799.51     10.45 o
   4   6   5     1720.97     1487.75     21.22 o
   5   6   5     3543.02     3692.88     34.79 o
   6   6   5     1602.05     1792.62     46.54 o
   7   6   5        2.38        5.13     12.90 o
   8   6   5        5.58        3.46      9.21 o
   9   6   5        1.06        5.55     14.82 o
  10   6   5      131.07      156.91     18.86 o
  11   6   5       35.46       27.41     19.16 o
  -8   7   5       52.76       53.14     23.18 o
  -7   7   5      122.73      120.50     23.46 o
  -6   7   5      145.67      117.89     21.00 o
  -5   7   5       48.60       56.00      8.48 o
  -4   7   5       20.89       10.93      6.20 o
  -3   7   5      673.77      592.85     14.13 o
  -2   7   5       29.41       21.79     10.00 o
  -1   7   5        0.77       10.23     11.23 o
   0   7   5      176.43      135.35     11.39 o
   1   7   5      214.18      176.15     10.60 o
   2   7   5      705.62      808.11      9.04 o
   3   7   5      854.74      859.04     11.14 o
   4   7   5     1301.60     1310.21     17.63 o
   5   7   5     1933.80     2189.92     37.40 o
   6   7   5      111.00       91.97     19.26 o
   7   7   5       25.18       39.06     12.85 o
   8   7   5       94.03       70.26     14.61 o
   9   7   5      124.11      146.36     16.67 o
  10   7   5      291.37      312.07     20.41 o
  11   7   5       58.25       46.29     22.96 o
  -8   8   5       73.15       60.91     24.77 o
  -7   8   5       99.07       99.82     25.48 o
  -6   8   5      101.34       83.33     21.48 o
  -5   8   5        5.90       -0.04     18.98 o
  -4   8   5       10.62        9.04      4.17 o
  -3   8   5       27.26       44.50     12.78 o
  -2   8   5      912.67      856.37     24.23 o
  -1   8   5      770.09      796.71     17.47 o
   0   8   5      506.32      498.08     15.33 o
   1   8   5      304.77      319.98     20.72 o
   2   8   5       79.25      108.62      5.49 o
   3   8   5      346.09      314.36     10.02 o
   4   8   5      455.14      392.69     12.64 o
   5   8   5      111.93      105.77     10.35 o
   6   8   5      125.60      114.65      9.69 o
   7   8   5      179.64      196.52     18.17 o
   8   8   5      211.89      201.88     15.99 o
   9   8   5      388.39      370.89     33.70 o
  10   8   5      148.58      182.24     18.36 o
  -7   9   5        8.43      -12.88     24.13 o
  -6   9   5        1.23       -2.93     22.43 o
  -5   9   5       48.42       53.18     23.10 o
  -4   9   5        1.41      -11.81     20.13 o
  -3   9   5      270.74      255.99     23.93 o
  -2   9   5      193.24      209.12     31.76 o
  -1   9   5      205.16      235.01     14.37 o
   0   9   5      244.15      224.44     21.40 o
   1   9   5      381.54      403.47     22.59 o
   2   9   5       15.07        4.10      5.80 o
   3   9   5       55.87       44.11      6.54 o
   4   9   5        2.31        8.43      9.37 o
   5   9   5      124.07      138.79     11.15 o
   6   9   5      377.82      408.52     18.43 o
   7   9   5      303.31      300.69     10.62 o
   8   9   5      147.39      175.20     14.42 o
   9   9   5      242.48      230.95     17.44 o
  10   9   5       13.20       25.96     27.42 o
  -6  10   5       88.27       82.82     25.80 o
  -5  10   5      123.49      177.49     26.63 o
  -4  10   5       29.60       65.15     23.66 o
  -3  10   5      307.08      305.00     26.47 o
  -2  10   5       71.56       61.26     21.04 o
  -1  10   5        1.65        9.00     19.18 o
   0  10   5       17.31        6.30     18.51 o
   1  10   5       53.26       33.56     20.57 o
   2  10   5      104.10      115.01     15.04 o
   3  10   5       36.91       31.12      6.52 o
   4  10   5       43.21       44.31     10.07 o
   5  10   5       75.36       94.84      9.55 o
   6  10   5      250.15      236.91     18.27 o
   7  10   5       97.11       84.82     10.98 o
   8  10   5       81.55       93.67     15.31 o
   9  10   5       35.93       39.88     16.27 o
  10  10   5        0.29      -11.37     25.28 o
  -5  11   5       44.34       55.75     26.47 o
  -4  11   5      116.00      114.08     26.07 o
  -3  11   5       39.03       17.04     23.50 o
  -2  11   5        0.29        9.43     22.35 o
  -1  11   5       11.87       33.64     20.80 o
   0  11   5       35.66       22.19     19.69 o
   1  11   5      329.98      345.22     27.50 o
   2  11   5      201.23      197.54     24.53 o
   3  11   5      159.63      128.22      9.82 o
   4  11   5       46.11       20.84     20.68 o
   5  11   5       15.57       17.65     12.42 o
   6  11   5       21.56       36.32     13.83 o
   7  11   5       10.93        6.10     10.34 o
   8  11   5        0.21        5.81     15.64 o
   9  11   5       17.90       18.61     17.43 o
  10  11   5       17.87        1.62     25.48 o
  -3  12   5       23.94       22.39     26.63 o
  -2  12   5       26.65       21.44     23.85 o
  -1  12   5       38.78       51.43     24.57 o
   0  12   5       84.77      105.92     23.46 o
   1  12   5      230.59      293.67     27.62 o
   2  12   5       47.77       36.38     23.46 o
   3  12   5        7.67       23.14     22.75 o
   4  12   5        3.19       -3.72     24.09 o
   5  12   5        3.97        7.93     23.50 o
   6  12   5       28.58       29.68     14.83 o
   7  12   5       43.40       55.97     16.46 o
   8  12   5       12.58       20.45     17.32 o
   9  12   5       39.45       29.52     24.41 o
  -1  13   5       42.11       46.68     26.23 o
   0  13   5       80.96      147.33     27.26 o
   1  13   5       36.68       45.89     24.89 o
   2  13   5        0.04        7.93     23.85 o
   3  13   5       43.25       25.99     26.07 o
   4  13   5       62.78       32.49     27.22 o
   5  13   5        8.67        2.14     28.02 o
   6  13   5      105.43      112.66     30.04 o
   7  13   5       35.43       22.79     25.72 o
   8  13   5        9.39        6.70     25.96 o
   2  14   5       17.83       23.70     26.67 o
   3  14   5       57.94       72.83     29.56 o
   4  14   5       53.43       57.81     28.53 o
   5  14   5       75.63       73.98     28.69 o
   6  14   5       59.12       27.26     29.44 o
  -6 -11   6        1.64       38.36     27.26 o
  -5 -11   6        2.37      -15.26     24.96 o
  -4 -11   6       60.97       68.47     26.31 o
  -3 -11   6       32.95       44.50     19.78 o
  -2 -11   6       57.87       76.54     16.67 o
  -1 -11   6       76.40       57.42     15.80 o
   0 -11   6       37.60       49.65     15.54 o
   1 -11   6       18.54       43.51     22.27 o
   2 -11   6        0.30      -16.17     29.92 o
  -7 -10   6        0.50       17.40     28.61 o
  -6 -10   6        0.56       12.13     25.08 o
  -5 -10   6       72.14       79.29     26.27 o
  -4 -10   6      129.33      124.83     19.97 o
  -3 -10   6       31.71        1.92     15.03 o
  -2 -10   6       17.49       12.12     14.55 o
  -1 -10   6        8.28       19.19     14.49 o
   0 -10   6        9.17        9.43     13.96 o
   1 -10   6        1.95        2.32     14.13 o
   2 -10   6       14.11       42.88     14.85 o
   3 -10   6       12.12       22.79     19.61 o
   4 -10   6        8.44       15.41     28.41 o
  -7  -9   6       24.56        2.54     26.79 o
  -6  -9   6       39.98       34.55     25.12 o
  -5  -9   6       91.96      121.47     19.63 o
  -4  -9   6       15.95       19.27     22.86 o
  -3  -9   6        2.86        4.74     17.18 o
  -2  -9   6        4.55        1.32     13.25 o
  -1  -9   6        0.71       -5.24     12.72 o
   0  -9   6       10.60       23.17     13.50 o
   1  -9   6      127.88      138.63     14.90 o
   2  -9   6      137.32      125.05     27.78 o
   3  -9   6       51.20       59.75     19.20 o
   4  -9   6       41.53       71.21     20.37 o
   5  -9   6       31.80       15.97     25.28 o
   6  -9   6        6.75      -19.26     27.46 o
  -7  -8   6        0.57        8.88     24.45 o
  -6  -8   6       35.71       62.02     24.77 o
  -5  -8   6        8.93        4.08     17.17 o
  -4  -8   6        1.78       -0.94     16.59 o
  -3  -8   6       11.22       13.99     16.40 o
  -2  -8   6        7.13        9.30     14.61 o
  -1  -8   6       56.32       70.22     12.84 o
   0  -8   6       72.24      121.03     14.21 o
   1  -8   6       46.83       64.85     13.42 o
   2  -8   6       58.92       55.71     17.41 o
   3  -8   6       37.72       22.07     16.81 o
   4  -8   6       82.78       80.75     17.05 o
   5  -8   6        3.97       12.75     16.21 o
   6  -8   6       12.84       22.90     24.96 o
  -8  -7   6        1.29       -6.93     26.79 o
  -7  -7   6       19.66       36.89     25.08 o
  -6  -7   6        9.96       22.73     16.75 o
  -5  -7   6      156.09      138.37     17.79 o
  -4  -7   6      302.69      287.93     11.82 o
  -3  -7   6      179.58      195.02     14.09 o
  -2  -7   6        8.77        6.78     13.84 o
  -1  -7   6       16.35       16.84     11.72 o
   0  -7   6       77.39       51.03     11.91 o
   1  -7   6        9.12       12.79     15.66 o
   2  -7   6        1.38      -15.23     15.60 o
   3  -7   6        0.14       -1.27     21.64 o
   4  -7   6        0.65        1.61     16.31 o
   5  -7   6      179.39      168.18     16.56 o
   6  -7   6       86.61       67.76     24.17 o
   7  -7   6       21.23       14.74     22.63 o
  -9  -6   6        8.99       -1.94     27.46 o
  -8  -6   6       15.37        8.68     24.85 o
  -7  -6   6       37.89       26.67     24.05 o
  -6  -6   6      360.07      312.17     24.57 o
  -5  -6   6      244.54      233.10      9.01 o
  -4  -6   6      290.06      299.19     10.95 o
  -3  -6   6       53.88       35.17      9.06 o
  -2  -6   6       43.71       29.41      9.75 o
  -1  -6   6        1.21      -10.75     13.76 o
   0  -6   6        3.61       24.85     22.19 o
   1  -6   6       38.53       34.38      9.99 o
   2  -6   6       70.64       76.69     14.64 o
   3  -6   6       44.14       21.77     15.34 o
   4  -6   6      110.80       86.99     16.53 o
   5  -6   6      101.51      144.06     16.99 o
   6  -6   6       59.54       23.66     20.68 o
   7  -6   6       21.19       36.22     21.00 o
 -10  -5   6       69.66      129.82     32.81 o
  -9  -5   6      147.74      162.31     28.97 o
  -8  -5   6      247.78      239.90     29.28 o
  -7  -5   6      121.82      180.74     24.73 o
  -6  -5   6      448.30      429.22     19.11 o
  -5  -5   6      190.05      182.82     16.49 o
  -4  -5   6       52.25       50.04      7.84 o
  -3  -5   6      237.29      243.48     10.36 o
  -2  -5   6       82.06       58.72      9.45 o
  -1  -5   6      215.29      209.19      9.88 o
   0  -5   6      692.64      632.49     15.89 o
   1  -5   6      313.69      292.00     15.32 o
   2  -5   6      181.32      149.37     11.72 o
   3  -5   6       88.77       67.24     16.19 o
   4  -5   6      220.91      270.24     20.09 o
   5  -5   6       33.44       49.94     14.85 o
   6  -5   6        6.91       -5.07     15.05 o
   7  -5   6        0.28        2.73     18.31 o
 -10  -4   6       71.97       82.82     29.80 o
  -9  -4   6       77.96       80.76     27.54 o
  -8  -4   6      214.35      221.43     27.46 o
  -7  -4   6      563.00      519.59     19.63 o
  -6  -4   6      186.60      234.66     15.89 o
  -5  -4   6       70.60       68.15     15.63 o
  -4  -4   6      158.52      206.42      8.35 o
  -3  -4   6      849.36      827.22     12.96 o
  -2  -4   6     1099.63      944.47     55.97 o
  -1  -4   6      619.18      603.49     11.28 o
   0  -4   6     1470.92     1400.50     19.06 o
   1  -4   6      611.00      686.61     13.73 o
   2  -4   6       78.39       89.47     10.45 o
   3  -4   6        7.13        5.92     12.95 o
   4  -4   6        2.34       -4.96     12.62 o
   5  -4   6        1.12        3.72     14.86 o
   6  -4   6       34.50       18.80     13.81 o
   7  -4   6       12.46       17.20     14.35 o
   8  -4   6       54.74       45.15     15.54 o
 -10  -3   6       59.27       84.32     29.52 o
  -9  -3   6       52.99       74.42     27.22 o
  -8  -3   6        8.35       15.89     22.51 o
  -7  -3   6       97.80       78.41     16.27 o
  -6  -3   6      188.67      169.21      9.15 o
  -5  -3   6      149.70      172.15      7.10 o
  -4  -3   6      910.12      623.06    100.63 o
  -3  -3   6      452.56      296.83     40.14 o
  -2  -3   6     1477.61     1633.57     93.52 o
  -1  -3   6     1796.15     2022.74     28.17 o
   0  -3   6      963.50      901.82     14.89 o
   1  -3   6       34.66       -0.49      9.79 o
   2  -3   6       37.30       48.86      9.20 o
   3  -3   6      313.79      293.06     12.26 o
   4  -3   6      432.88      404.67     15.91 o
   5  -3   6      196.67      177.26     13.57 o
   6  -3   6      253.84      255.82     14.73 o
   7  -3   6      191.07      177.92     27.66 o
   8  -3   6      154.46      132.07     15.04 o
   9  -3   6       17.04       12.64     30.31 o
 -10  -2   6        4.95       23.06     27.62 o
  -9  -2   6        7.47        3.25     25.00 o
  -8  -2   6        3.01      -10.03     22.71 o
  -7  -2   6       92.19       89.33     12.37 o
  -6  -2   6      351.19      408.03     13.69 o
  -5  -2   6      939.00      975.00     15.36 o
  -4  -2   6     1794.28     1747.24     30.75 o
  -2  -2   6      102.93       34.67      8.76 o
  -1  -2   6     1238.46     1213.64     27.42 o
   0  -2   6       30.15       56.36      8.74 o
   1  -2   6      397.81      391.41     31.25 o
   2  -2   6      687.70      515.67     13.99 o
   3  -2   6      688.50      595.13     11.94 o
   4  -2   6      154.54      147.71     13.59 o
   5  -2   6      278.92      263.24     26.41 o
   6  -2   6      187.42      199.99     12.76 o
   7  -2   6      181.75      207.80     23.12 o
   8  -2   6       40.63       38.84     13.02 o
   9  -2   6        0.06      -16.72     30.87 o
  10  -2   6        4.29       -2.22     32.49 o
 -11  -1   6       11.27       14.42     29.09 o
 -10  -1   6       42.19       42.84     26.19 o
  -9  -1   6       45.94       75.84     24.61 o
  -8  -1   6       48.86       35.70     22.59 o
  -7  -1   6      812.43      698.69     18.60 o
  -6  -1   6      207.36      216.48      9.45 o
  -5  -1   6      257.09      232.91      6.89 o
  -4  -1   6       68.37       42.98      7.63 o
  -3  -1   6      237.68      273.98     11.77 o
  -2  -1   6       14.56       14.04      6.12 o
  -1  -1   6      443.46      730.69     11.89 o
   0  -1   6     1158.85      910.73     18.51 o
   1  -1   6     2754.61     2897.73     22.73 o
   2  -1   6     3477.15     4174.33     63.84 o
   3  -1   6     1399.48     1414.38     86.15 o
   4  -1   6      143.64       75.40      7.35 o
   5  -1   6      149.60      140.84      9.88 o
   6  -1   6        4.14        4.25      7.11 o
   7  -1   6       71.97       57.62     10.89 o
   8  -1   6       47.83       61.37     12.19 o
   9  -1   6       88.24       75.80     30.31 o
  10  -1   6       79.67       83.77     33.96 o
 -11   0   6       47.12       56.78     30.27 o
 -10   0   6       81.91       73.90     26.51 o
  -9   0   6      191.98      181.09     27.06 o
  -8   0   6      171.38      148.99     23.54 o
  -7   0   6      213.35      248.24     15.81 o
  -6   0   6       36.72       50.05      8.95 o
  -5   0   6       57.61       49.10      7.05 o
  -4   0   6      270.27      260.84      7.94 o
  -3   0   6      315.09      244.65     13.75 o
  -2   0   6      125.41      243.82     11.93 o
  -1   0   6      345.05      515.71     11.49 o
   0   0   6     2721.29     3264.11     97.44 o
   1   0   6     1176.04      876.69     18.66 o
   2   0   6     2759.40     2931.86     44.34 o
   3   0   6       36.90       38.31      8.02 o
   4   0   6        3.29        5.90      5.04 o
   5   0   6       35.96       38.50      6.88 o
   6   0   6        5.06        7.39      6.39 o
   7   0   6      258.57      211.35      8.65 o
   8   0   6      143.00      152.30     17.49 o
   9   0   6      238.57      257.61     32.26 o
  10   0   6      107.89      111.90     32.85 o
 -11   1   6      106.12      123.83     29.64 o
 -10   1   6       48.44       35.98     26.99 o
  -9   1   6       57.82       54.60     23.18 o
  -8   1   6       93.26       78.50     19.81 o
  -7   1   6       30.53       31.91     13.54 o
  -6   1   6       96.61       73.67      7.39 o
  -5   1   6      445.26      458.76     14.86 o
  -4   1   6     1195.91     1338.32     14.89 o
  -3   1   6     1549.96     1810.85     27.04 o
  -2   1   6       10.90       72.59      6.40 o
  -1   1   6     1948.19     1632.83     15.68 o
   0   1   6     1194.24     1406.77     17.87 o
   1   1   6      134.04      178.48      6.52 o
   2   1   6       81.71       57.88      9.11 o
   3   1   6     2376.13     2511.60     42.02 o
   4   1   6      436.75      495.85     13.39 o
   5   1   6      697.91      768.89     16.46 o
   6   1   6      668.16      605.64      9.87 o
   7   1   6       85.18       97.11     10.07 o
   8   1   6       43.68       45.15      9.71 o
   9   1   6       55.01       44.94     28.49 o
  10   1   6        2.20       23.62     30.04 o
  11   1   6        3.18      -17.83     32.18 o
 -11   2   6       24.90       51.00     27.18 o
 -10   2   6        7.26       19.35     17.48 o
  -9   2   6        1.35       -1.41     15.50 o
  -8   2   6        3.22       11.05     14.14 o
  -7   2   6      201.53      183.51     15.21 o
  -6   2   6      440.54      459.29     18.09 o
  -5   2   6     1187.31     1188.08     15.61 o
  -4   2   6     1366.84     1233.06     14.12 o
  -3   2   6      372.85      279.92      8.22 o
  -2   2   6       59.04       57.48      7.88 o
  -1   2   6      836.67      973.66     10.58 o
   0   2   6        7.58        2.42      5.62 o
   1   2   6      173.64      353.06      6.27 o
   2   2   6     2527.04     3515.12     33.21 o
   3   2   6     3112.91     3722.63     60.69 o
   4   2   6      868.10      615.48     13.57 o
   5   2   6      785.61      746.80     23.38 o
   6   2   6     1175.13     1205.86     11.02 o
   7   2   6        4.28        1.41      6.58 o
   8   2   6      132.84      123.94     14.16 o
   9   2   6        0.76       -9.44     17.60 o
  10   2   6       16.01        1.29     18.92 o
  11   2   6      103.24       32.61     31.62 o
 -11   3   6        4.34       15.69     26.23 o
 -10   3   6       22.59       42.74     17.55 o
  -9   3   6      126.63      113.98     16.40 o
  -8   3   6      304.70      292.45     16.90 o
  -7   3   6      267.70      250.01     15.01 o
  -6   3   6      563.18      537.08     12.94 o
  -5   3   6      602.67      565.22     11.87 o
  -4   3   6       72.70       78.57      7.40 o
  -3   3   6      734.34      685.10      9.83 o
  -2   3   6       44.44       14.36      6.89 o
  -1   3   6      410.12      438.78     10.74 o
   0   3   6     1776.55     2197.03     57.00 o
   1   3   6      622.45      572.77      8.04 o
   2   3   6     5651.29     5152.94     28.53 o
   3   3   6     1095.89     1132.80     21.75 o
   4   3   6      107.84      184.66     15.02 o
   5   3   6       33.65       16.47      2.74 o
   6   3   6       14.01       10.10      4.36 o
   7   3   6      281.15      209.55      9.44 o
   8   3   6       16.87        8.23      7.53 o
   9   3   6      174.95      172.32     19.28 o
  10   3   6       56.64       83.95     23.76 o
  11   3   6       29.50       24.48     21.30 o
 -10   4   6       34.23       41.12     17.40 o
  -9   4   6       87.79      110.05     16.76 o
  -8   4   6      169.34      164.96     15.55 o
  -7   4   6      332.67      318.29     16.42 o
  -6   4   6      358.24      369.13     13.37 o
  -5   4   6      122.00      151.80     10.52 o
  -4   4   6       35.28       42.21      6.73 o
  -3   4   6      768.35      914.26     24.47 o
  -2   4   6      799.19      861.63     30.59 o
  -1   4   6     1833.43     1622.60     54.82 o
   0   4   6     2689.01     2586.45     64.33 o
   1   4   6     5124.83     5478.14     23.68 o
   2   4   6     3406.54     3705.18     37.01 o
   3   4   6      293.97      275.58     14.50 o
   4   4   6       20.24       26.73      5.02 o
   5   4   6       16.57        9.53      3.70 o
   6   4   6     2342.28     2199.05     14.41 o
   7   4   6      279.75      316.71      8.37 o
   8   4   6      333.90      422.31     12.16 o
   9   4   6      328.07      282.10     29.01 o
  10   4   6      220.59      222.65     20.64 o
  11   4   6       14.61        3.71     20.24 o
  -9   5   6       25.78       25.15     15.38 o
  -8   5   6        0.35        3.10     13.61 o
  -7   5   6        3.40        4.89     12.94 o
  -6   5   6       59.24       35.69      8.35 o
  -5   5   6      172.79      194.28      8.85 o
  -4   5   6      453.77      505.37      9.68 o
  -3   5   6      280.66      258.24      6.91 o
  -2   5   6      527.66      528.21     25.46 o
  -1   5   6      775.29      863.32     30.08 o
   0   5   6      341.27      365.10     12.78 o
   1   5   6     1934.96     2311.77     24.18 o
   2   5   6      284.63      249.43      7.73 o
   3   5   6      316.51      368.11      9.05 o
   4   5   6      573.24      564.08     19.16 o
   5   5   6      241.84      313.40      8.94 o
   6   5   6     1857.57     1890.46     18.76 o
   7   5   6      309.55      287.59      8.52 o
   8   5   6      599.95      536.52     16.50 o
   9   5   6       68.24       68.44     17.20 o
  10   5   6       12.18       -5.85     17.89 o
  11   5   6        0.02       13.21     19.58 o
  -9   6   6        0.15      -18.11     23.30 o
  -8   6   6        3.07        0.08     13.44 o
  -7   6   6       24.60       24.44     12.57 o
  -6   6   6      276.71      296.34     10.31 o
  -5   6   6      732.16      799.64     12.28 o
  -4   6   6      881.04      843.61      9.65 o
  -3   6   6      917.06      934.32     33.88 o
  -2   6   6      375.50      380.24     14.31 o
  -1   6   6      253.87      205.43     11.49 o
   0   6   6        2.23       29.25      9.30 o
   1   6   6       20.09       35.85      5.26 o
   2   6   6      444.93      309.97      8.97 o
   3   6   6      828.67      848.60     13.90 o
   4   6   6      773.65      932.74     36.58 o
   5   6   6     2197.40     1982.22     39.61 o
   6   6   6      860.36      750.07     12.77 o
   7   6   6      335.63      381.64      9.78 o
   8   6   6      105.43      102.86     11.27 o
   9   6   6        4.78        1.51     15.86 o
  10   6   6      111.46      119.86     18.83 o
  11   6   6        9.20       19.53     19.92 o
  -8   7   6       22.25       27.26     22.98 o
  -7   7   6      147.12      114.88     22.86 o
  -6   7   6      103.21      101.94     11.99 o
  -5   7   6      104.68      122.76      7.42 o
  -4   7   6       73.48       52.41      5.53 o
  -3   7   6      131.42      109.04     10.55 o
  -2   7   6       27.64       41.33     15.69 o
  -1   7   6        7.84        4.52     11.09 o
   0   7   6        2.53       15.63     10.71 o
   1   7   6      155.63      178.24     12.90 o
   2   7   6      906.88      915.75     15.24 o
   3   7   6     1024.54      946.90     25.80 o
   4   7   6      349.25      311.48     12.30 o
   5   7   6     1359.99     1401.81     19.11 o
   6   7   6       65.33       81.75      9.04 o
   7   7   6       42.28       46.33     10.69 o
   8   7   6       67.75       66.05     10.87 o
   9   7   6      131.11      123.79     12.02 o
  10   7   6      208.51      200.19     19.68 o
  11   7   6       44.16       45.95     19.23 o
  -8   8   6       78.14       62.73     25.08 o
  -7   8   6      149.04      106.59     25.20 o
  -6   8   6       56.23       49.26     22.35 o
  -5   8   6        1.18      -15.06     18.51 o
  -4   8   6        3.59      -11.85     18.90 o
  -3   8   6      188.59      180.26     12.35 o
  -2   8   6      513.10      610.07     46.58 o
  -1   8   6      739.67      729.04     25.28 o
   0   8   6      276.23      238.99     18.58 o
   1   8   6      244.59      255.77     13.64 o
   2   8   6      221.65      161.49      7.44 o
   3   8   6       19.56       33.44      6.37 o
   4   8   6        5.93        8.10      8.92 o
   5   8   6      185.10      131.20      9.28 o
   6   8   6        9.03       17.59      8.91 o
   7   8   6       86.56       81.32      8.79 o
   8   8   6      303.01      259.49     10.60 o
   9   8   6      295.23      357.45     20.17 o
  10   8   6       64.42       66.84     17.74 o
  -7   9   6        1.74      -11.81     23.70 o
  -6   9   6        0.35       -1.94     23.34 o
  -5   9   6       15.46       24.13     20.49 o
  -4   9   6       10.88       36.46     20.96 o
  -3   9   6      506.36      518.39     46.54 o
  -2   9   6      250.20      251.53     14.46 o
  -1   9   6      432.86      380.50     15.68 o
   0   9   6      180.73      165.99     19.77 o
   1   9   6       63.39       28.97     17.40 o
   2   9   6       17.98       13.40      6.74 o
   3   9   6      119.20       85.06      6.72 o
   4   9   6        7.76       -0.94      9.25 o
   5   9   6       86.06       66.97      9.15 o
   6   9   6      126.68      133.22     10.38 o
   7   9   6      247.46      291.68     12.36 o
   8   9   6      122.94      111.76      9.80 o
   9   9   6       76.45       84.98     12.30 o
  10   9   6        0.26      -19.10     27.10 o
  -6  10   6       84.84       71.41     25.84 o
  -5  10   6       38.68       26.67     22.98 o
  -4  10   6      116.39      155.30     24.25 o
  -3  10   6      341.01      368.05     27.58 o
  -2  10   6       59.29       44.66     19.77 o
  -1  10   6        0.43       -9.63     18.39 o
   0  10   6       12.59      -10.54     18.47 o
   1  10   6       87.46       96.57     19.61 o
   2  10   6      320.36      245.48     23.06 o
   3  10   6      336.00      303.62     13.53 o
   4  10   6       11.31       41.49      9.34 o
   5  10   6       36.33       39.93     12.22 o
   6  10   6      206.05      208.38     14.82 o
   7  10   6      130.85      106.01     11.76 o
   8  10   6       45.57       37.78      9.38 o
   9  10   6        0.04        8.56     24.05 o
  10  10   6        5.70        8.80     25.20 o
  -5  11   6        9.79       14.54     24.45 o
  -4  11   6      139.33      142.58     26.91 o
  -3  11   6       34.04       29.64     22.47 o
  -2  11   6        6.93       -6.78     21.64 o
  -1  11   6       50.70       51.91     20.92 o
   0  11   6      165.10      163.38     23.54 o
   1  11   6      521.35      587.97     28.49 o
   2  11   6      406.14      457.09     28.21 o
   3  11   6      152.89      179.98     23.22 o
   4  11   6        2.37        1.15     20.61 o
   5  11   6       12.90       -5.23     11.69 o
   6  11   6       41.57       30.55     13.85 o
   7  11   6       16.29       21.81     15.29 o
   8  11   6       39.17       56.04     15.10 o
   9  11   6       47.40       29.36     25.60 o
  10  11   6        5.41       -5.94     25.24 o
  -3  12   6       34.45      -18.27     24.77 o
  -2  12   6       43.99       37.80     24.37 o
  -1  12   6       69.51       80.08     23.66 o
   0  12   6      198.88      229.99     25.56 o
   1  12   6      304.96      318.52     27.66 o
   2  12   6      152.42      172.97     25.52 o
   3  12   6       25.08       42.04     23.82 o
   4  12   6        1.63       -4.16     23.22 o
   5  12   6        1.33       -4.36     22.19 o
   6  12   6       38.42       54.09     23.06 o
   7  12   6       96.63      115.49     16.46 o
   8  12   6      105.11      117.85     17.46 o
   9  12   6       70.93       60.79     26.63 o
  -2  13   6       38.18       17.12     25.72 o
  -1  13   6       42.93       39.11     24.92 o
   0  13   6      163.53      177.13     27.82 o
   1  13   6       80.03       72.04     25.04 o
   2  13   6        4.25       15.57     23.30 o
   3  13   6       71.58       44.74     25.08 o
   4  13   6       40.64       32.85     26.55 o
   5  13   6        3.97       23.74     26.67 o
   6  13   6      130.80      153.55     28.97 o
   7  13   6       88.87       75.77     26.43 o
   8  13   6       31.11       43.99     25.08 o
   1  14   6        4.01        4.08     24.73 o
   2  14   6       16.95       17.24     26.19 o
   3  14   6       89.51       85.35     28.21 o
   4  14   6       29.65       -3.49     28.61 o
   5  14   6       64.28        7.33     28.93 o
   6  14   6      113.25      120.54     29.13 o
   7  14   6       44.22       37.64     28.57 o
  -5 -11   7        4.56        7.65     25.76 o
  -4 -11   7       35.07       48.78     27.90 o
  -3 -11   7       19.17       28.73     26.43 o
  -2 -11   7       39.16       34.32     24.41 o
  -1 -11   7       41.55       31.23     24.85 o
   0 -11   7       45.17       47.55     23.38 o
  -5 -10   7       42.18       48.94     26.87 o
  -4 -10   7       84.70       76.88     29.16 o
  -3 -10   7       21.47       13.20     16.45 o
  -2 -10   7       12.76       36.25     15.72 o
  -1 -10   7        6.23        9.46     15.11 o
   0 -10   7        4.89        6.57     15.30 o
   1 -10   7        9.06       -4.13     14.96 o
   2 -10   7       12.19       20.33     15.56 o
   3 -10   7       15.98       38.44     20.00 o
  -7  -9   7       58.09       53.14     28.02 o
  -6  -9   7       24.13        1.27     25.99 o
  -5  -9   7       81.74      102.32     23.06 o
  -4  -9   7       18.08       12.48     18.24 o
  -3  -9   7        1.38       -8.50     17.76 o
  -2  -9   7        5.31       13.49     14.04 o
  -1  -9   7        1.93        1.25     14.85 o
   0  -9   7        9.47        7.66     13.81 o
   1  -9   7       93.17       89.64     17.05 o
   2  -9   7      123.74       89.20     20.51 o
   3  -9   7       58.10       56.97     20.11 o
   4  -9   7       53.53       71.95     29.28 o
   5  -9   7        8.79       36.22     27.50 o
  -8  -8   7       57.52       33.33     30.23 o
  -7  -8   7       21.87       48.98     26.63 o
  -6  -8   7       14.28        9.18     18.59 o
  -5  -8   7        4.22       18.22     17.81 o
  -4  -8   7       14.00       22.70     17.55 o
  -3  -8   7       39.46       51.11     17.28 o
  -2  -8   7       49.06       61.37     17.45 o
  -1  -8   7       53.27       28.20     14.30 o
   0  -8   7      113.41      104.04     14.59 o
   1  -8   7       93.49      120.80     13.88 o
   2  -8   7       79.37       60.23     18.28 o
   3  -8   7        6.44       11.16     17.25 o
   4  -8   7       25.82       21.02     17.43 o
   5  -8   7        2.96       12.75     17.46 o
  -8  -7   7       14.65       36.38     28.53 o
  -7  -7   7       20.50       36.34     25.52 o
  -6  -7   7       14.59       40.19     17.88 o
  -5  -7   7       60.94      100.79     18.10 o
  -4  -7   7      275.60      255.58     19.59 o
  -3  -7   7      275.81      284.85     19.16 o
  -2  -7   7      176.73      179.30     17.26 o
  -1  -7   7      107.09      113.67     14.02 o
   0  -7   7       53.92       79.00     13.34 o
   1  -7   7        0.86        2.51     15.55 o
   2  -7   7        1.05       -7.79     16.55 o
   3  -7   7        9.25        9.71     22.82 o
   4  -7   7        8.25        4.86     15.59 o
   5  -7   7      171.03      148.28     17.45 o
   6  -7   7       91.59       64.63     23.62 o
  -9  -6   7       20.13       20.17     29.44 o
  -8  -6   7        0.44       28.53     26.67 o
  -7  -6   7       79.73       83.82     18.04 o
  -6  -6   7      184.21      161.26     23.46 o
  -5  -6   7      216.78      229.42     18.87 o
  -4  -6   7      707.86      672.91     15.63 o
  -3  -6   7      375.61      399.60     12.92 o
  -2  -6   7       68.73       61.45     10.31 o
  -1  -6   7        0.23       -0.44     17.51 o
   0  -6   7       12.60        9.21     11.66 o
   1  -6   7       24.03       22.17     14.35 o
   2  -6   7      139.64      162.22     16.24 o
   3  -6   7       24.93       18.82     15.35 o
   4  -6   7      169.86      207.79     17.71 o
   5  -6   7       78.56       71.77     16.47 o
   6  -6   7       75.72       67.40     17.51 o
  -9  -5   7       18.24        8.96     28.17 o
  -8  -5   7      150.41      145.59     28.89 o
  -7  -5   7      205.98      239.40     18.76 o
  -6  -5   7      136.64      154.63     16.89 o
  -5  -5   7      197.42      176.20     26.83 o
  -4  -5   7      481.91      496.33     12.13 o
  -3  -5   7      123.45      145.61     10.06 o
  -2  -5   7       12.64       -0.32      6.85 o
  -1  -5   7      263.28      270.24     10.77 o
   0  -5   7      604.60      737.92     23.97 o
   1  -5   7      292.89      326.20     21.14 o
   2  -5   7      232.42      212.51     16.28 o
   3  -5   7      153.41      160.60     15.97 o
   4  -5   7      336.97      321.84     17.70 o
   5  -5   7       48.58       46.58     14.96 o
   6  -5   7       41.07       38.62     15.34 o
   7  -5   7        0.70       -8.40     15.75 o
   8  -5   7       31.06       32.45     34.40 o
 -10  -4   7       15.60       35.66     31.03 o
  -9  -4   7       72.22       84.05     28.53 o
  -8  -4   7      190.27      193.57     28.25 o
  -7  -4   7      185.71      182.65     16.99 o
  -6  -4   7       32.38       17.20     14.27 o
  -5  -4   7      740.42      763.67     50.60 o
  -4  -4   7       61.53       72.48      7.89 o
  -3  -4   7      265.12      366.55     12.26 o
  -2  -4   7      855.73      848.81     23.68 o
  -1  -4   7      819.21      681.12     19.46 o
   0  -4   7      640.31      592.56     16.43 o
   1  -4   7      220.42      260.42     15.13 o
   2  -4   7       72.08       64.29     13.33 o
   3  -4   7      250.31      235.98     15.60 o
   4  -4   7       30.92       45.23     13.77 o
   5  -4   7        2.03       -2.81     15.14 o
   6  -4   7       20.60        2.93     14.00 o
   7  -4   7        8.62        0.02     14.36 o
   8  -4   7       44.48       47.91     32.97 o
 -10  -3   7        7.11       55.04     28.81 o
  -9  -3   7       39.80       41.25     26.31 o
  -8  -3   7       39.98        6.38     23.62 o
  -7  -3   7        2.24        3.43     14.00 o
  -6  -3   7       30.26       23.26      6.96 o
  -5  -3   7      432.94      384.81     31.42 o
  -4  -3   7       44.68       31.94     18.07 o
  -3  -3   7      873.20      760.15     33.03 o
  -2  -3   7     1322.26     1246.27     30.00 o
  -1  -3   7     1139.13     1288.09     36.67 o
   0  -3   7      823.28     1046.33     26.63 o
   1  -3   7      670.73      714.08     16.88 o
   2  -3   7        3.72        8.07     11.54 o
   3  -3   7      108.41      108.59     13.06 o
   4  -3   7      522.02      501.43     39.75 o
   5  -3   7      168.10      152.01     19.44 o
   6  -3   7      176.09      183.00     33.21 o
   7  -3   7      208.54      210.86     15.38 o
   8  -3   7      111.93       97.64     31.62 o
   9  -3   7        7.26       -8.04     32.77 o
 -10  -2   7        5.36       26.19     26.99 o
  -9  -2   7        1.04        0.24     25.24 o
  -8  -2   7       30.25       26.43     23.66 o
  -7  -2   7      231.90      267.67     11.65 o
  -6  -2   7       83.75       76.41      9.69 o
  -5  -2   7        7.62        2.84      8.33 o
  -4  -2   7      672.21      807.90     26.87 o
  -3  -2   7      950.76      946.08     25.24 o
  -2  -2   7      568.93      612.03     16.09 o
  -1  -2   7      522.21      654.39     18.11 o
   0  -2   7       25.26       52.45      9.61 o
   1  -2   7        6.40       24.57     10.15 o
   2  -2   7       14.73       19.89      8.64 o
   3  -2   7      226.80      162.74     11.91 o
   4  -2   7      234.55      278.66     12.44 o
   5  -2   7      234.18      281.84     19.44 o
   6  -2   7      246.66      244.74     13.27 o
   7  -2   7      272.49      234.23     33.70 o
   8  -2   7       18.40        4.76     29.76 o
   9  -2   7        0.12       -4.99     32.22 o
 -10  -1   7       22.15       41.96     28.29 o
  -9  -1   7       83.54      103.11     27.26 o
  -8  -1   7      212.06      236.21     26.11 o
  -7  -1   7      265.13      234.57     23.85 o
  -6  -1   7      318.63      320.15      9.12 o
  -5  -1   7      378.65      358.84     11.03 o
  -4  -1   7      668.28      681.85     21.32 o
  -3  -1   7       43.00       40.78     11.12 o
  -2  -1   7      105.28      166.99      9.76 o
  -1  -1   7       25.61       29.47      8.14 o
   0  -1   7      179.89      131.67      9.71 o
   1  -1   7      793.89      886.16     31.50 o
   2  -1   7     1714.34     1934.83     16.36 o
   3  -1   7     1219.71     1192.24     34.85 o
   4  -1   7      186.01      215.56      9.89 o
   5  -1   7       30.01       32.82      8.82 o
   6  -1   7        0.15        0.01      9.19 o
   7  -1   7        6.83       12.58     10.07 o
   8  -1   7       76.69       69.89     12.02 o
   9  -1   7       69.28       55.52     32.22 o
  10  -1   7       68.31       51.59     35.39 o
 -10   0   7      102.48       94.31     28.61 o
  -9   0   7      142.82      156.56     27.86 o
  -8   0   7      240.82      286.18     26.91 o
  -7   0   7        1.56        2.29      6.17 o
  -6   0   7       73.36       88.96      7.13 o
  -5   0   7       53.26       72.41      8.96 o
  -4   0   7       15.50       14.74      7.01 o
  -3   0   7      454.07      422.48     11.34 o
  -2   0   7       30.80       42.72      8.86 o
  -1   0   7      152.03      202.27     13.79 o
   0   0   7       77.34       43.56      6.99 o
   1   0   7      950.10      932.48     20.65 o
   2   0   7     1222.47     1093.72     22.71 o
   3   0   7       27.34       13.27      5.76 o
   4   0   7      108.47       85.47      8.92 o
   5   0   7       67.83       54.02     21.54 o
   6   0   7       14.32       13.43     13.33 o
   7   0   7      173.22      167.47     27.36 o
   8   0   7      282.62      248.64     32.63 o
   9   0   7      199.01      182.84     32.57 o
  10   0   7      145.24      157.83     35.39 o
 -11   1   7       65.45       61.02     30.51 o
 -10   1   7      128.69      104.89     27.14 o
  -9   1   7       79.18       62.85     23.85 o
  -8   1   7        9.77       23.74     21.83 o
  -7   1   7      547.87      575.98     19.60 o
  -6   1   7       27.20       26.89      7.98 o
  -5   1   7      274.10      231.89     10.65 o
  -4   1   7     1562.88     1692.82     17.59 o
  -3   1   7     1357.31     1370.31     14.38 o
  -2   1   7        5.36       10.28      5.50 o
  -1   1   7      440.62      358.51     10.42 o
   0   1   7       29.77        9.83      8.68 o
   1   1   7       24.18        6.11      5.77 o
   2   1   7      137.26       99.34      5.05 o
   3   1   7      767.57      640.74     14.16 o
   4   1   7      330.41      374.54     13.48 o
   5   1   7      266.10      289.79     18.43 o
   6   1   7      226.53      247.39     25.84 o
   7   1   7      225.35      199.91     21.14 o
   8   1   7      133.13      120.82     28.41 o
   9   1   7       17.16       23.62     28.97 o
  10   1   7       19.77       44.42     32.81 o
 -11   2   7       19.51       19.89     26.79 o
 -10   2   7       12.91       22.63     25.36 o
  -9   2   7        3.16       13.40     15.62 o
  -8   2   7       45.62       60.09     14.72 o
  -7   2   7      438.30      487.50     27.06 o
  -6   2   7      143.62      132.92      8.14 o
  -5   2   7      733.48      774.04     13.77 o
  -4   2   7     2088.50     2196.60     36.49 o
  -3   2   7      352.07      304.59     11.59 o
  -2   2   7        5.48       37.53      6.81 o
  -1   2   7      128.55      114.66      5.90 o
   0   2   7      170.70      309.84     12.94 o
   1   2   7        5.68        4.12      6.62 o
   2   2   7     1809.47     1927.69    176.04 o
   3   2   7      706.22      663.25     13.71 o
   4   2   7     1101.74     1125.59     18.02 o
   5   2   7      612.20      670.50     16.25 o
   6   2   7      477.27      568.04     28.69 o
   7   2   7      111.70      101.21     10.68 o
   8   2   7      191.48      171.11     28.13 o
   9   2   7        5.11        3.37     28.13 o
  10   2   7       25.16       20.96     30.87 o
  11   2   7       38.33        0.40     32.73 o
 -11   3   7        0.26       11.41     27.90 o
 -10   3   7       32.18       43.75     17.48 o
  -9   3   7      110.38       93.73     16.21 o
  -8   3   7      354.75      391.87     37.59 o
  -7   3   7      212.83      230.27     15.95 o
  -6   3   7      373.56      336.58     16.01 o
  -5   3   7      548.47      594.63     12.49 o
  -4   3   7      129.89      105.09      8.05 o
  -3   3   7      822.42      876.86     14.74 o
  -2   3   7       28.17       12.79      6.42 o
  -1   3   7      188.99      267.58      7.88 o
   0   3   7      775.45     1065.52     32.63 o
   1   3   7     1271.47     1240.93     14.29 o
   2   3   7     2277.46     2276.90     46.18 o
   3   3   7      215.68      222.98     15.45 o
   4   3   7       88.50       65.54     10.55 o
   5   3   7      102.56      115.48      8.60 o
   6   3   7       21.58       21.82      9.76 o
   7   3   7        4.03        8.17      4.04 o
   8   3   7       54.00       28.85     24.09 o
   9   3   7       19.26       41.45     27.30 o
  10   3   7       60.98       93.76     31.03 o
  11   3   7       32.17       43.55     33.92 o
 -10   4   7       37.55       42.16     25.36 o
  -9   4   7      105.74      134.80     17.27 o
  -8   4   7      257.61      284.25     17.14 o
  -7   4   7      164.55      183.73     15.11 o
  -6   4   7      307.76      261.43     10.83 o
  -5   4   7      364.16      332.56     10.34 o
  -4   4   7       92.67      118.33      7.76 o
  -3   4   7     1091.81     1177.69     15.82 o
  -2   4   7      425.56      494.22     13.41 o
  -1   4   7     2006.16     2104.02     37.11 o
   0   4   7     1807.32     1869.71     22.59 o
   1   4   7     1511.33     1205.94     12.65 o
   2   4   7      542.77      406.07      9.02 o
   3   4   7     1189.16     1319.99    127.44 o
   4   4   7       87.16       63.08      2.11 o
   5   4   7       56.96       49.94     10.79 o
   6   4   7      857.55      700.09     68.00 o
   7   4   7       34.87       22.04      7.00 o
   8   4   7      347.66      302.80     19.26 o
   9   4   7      143.66      160.52     18.93 o
  10   4   7      120.64      146.41     20.04 o
  11   4   7       16.98       15.83     20.55 o
  -9   5   7       10.13       29.55     16.02 o
  -8   5   7        6.89        4.13     14.32 o
  -7   5   7        3.61        0.82     12.70 o
  -6   5   7       11.01        6.56      8.29 o
  -5   5   7       73.18       54.09      7.71 o
  -4   5   7      890.20      872.22     11.88 o
  -3   5   7      416.77      412.07     17.32 o
  -2   5   7      104.93       69.31      6.51 o
  -1   5   7      302.65      238.93     13.66 o
   0   5   7      339.64      386.03     11.00 o
   1   5   7      836.65      995.13     21.54 o
   2   5   7       12.84        7.31      5.32 o
   3   5   7        2.71        4.43      5.48 o
   4   5   7      189.45      118.49      6.33 o
   5   5   7      728.32      575.63     17.55 o
   6   5   7      722.73      718.27     14.33 o
   7   5   7       61.74       58.76      4.77 o
   8   5   7      188.21      187.39     13.08 o
   9   5   7      110.22      137.19     26.39 o
  10   5   7       11.99        7.86     18.72 o
  11   5   7        0.34       11.33     20.31 o
  12   5   7        5.87      -20.21     32.53 o
  -9   6   7        0.01       12.20     24.01 o
  -8   6   7        2.95       -2.73     21.99 o
  -7   6   7       57.67       51.23     13.73 o
  -6   6   7      249.16      252.77     18.07 o
  -5   6   7      730.85      669.02     19.52 o
  -4   6   7      742.78      724.84     22.92 o
  -3   6   7      264.41      269.07     19.32 o
  -2   6   7      354.20      388.32     14.67 o
  -1   6   7       38.41       37.64      4.41 o
   0   6   7      322.23      354.39     19.75 o
   1   6   7      228.75      220.80      7.12 o
   2   6   7       11.15        5.61      6.08 o
   3   6   7      419.72      396.63     15.83 o
   4   6   7      581.36      559.80     14.31 o
   5   6   7     1247.11     1376.12     21.23 o
   6   6   7       35.07       37.27      7.65 o
   7   6   7      251.46      215.28      6.90 o
   8   6   7       10.25       17.84     11.13 o
   9   6   7        1.52       16.55     15.99 o
  10   6   7       33.94       40.59     18.80 o
  11   6   7       12.64       14.19     20.10 o
  -8   7   7       17.99       -4.95     24.05 o
  -7   7   7       83.16      101.13     24.13 o
  -6   7   7       67.94       66.32     11.66 o
  -5   7   7      228.36      227.38     11.65 o
  -4   7   7      162.20      191.03      8.24 o
  -3   7   7        4.75        1.76      4.07 o
  -2   7   7       79.25       84.80     17.04 o
  -1   7   7      281.64      219.81     18.35 o
   0   7   7      234.81      182.51     16.33 o
   1   7   7      263.42      204.20     14.16 o
   2   7   7       66.83       90.59      7.97 o
   3   7   7      755.63      755.70     13.43 o
   4   7   7      805.61      771.23     29.66 o
   5   7   7      166.74      197.04      8.21 o
   6   7   7      340.63      262.90     10.88 o
   7   7   7       21.59        9.73      7.80 o
   8   7   7       14.05       28.68      8.28 o
   9   7   7       83.06       99.61     12.97 o
  10   7   7      114.95       67.35     25.06 o
  11   7   7       41.23       59.68     29.16 o
  -7   8   7      123.38      102.99     24.01 o
  -6   8   7       36.74       26.55     20.72 o
  -5   8   7        1.87      -12.88     18.43 o
  -4   8   7       26.29       14.34     19.14 o
  -3   8   7      451.61      427.19     14.12 o
  -2   8   7      687.66      620.43     26.11 o
  -1   8   7      768.21      810.32     26.03 o
   0   8   7      216.38      280.08     19.69 o
   1   8   7       97.56      115.85     12.58 o
   2   8   7      118.04      150.44     10.84 o
   3   8   7       30.75       19.92      8.18 o
   4   8   7       10.01        8.81      9.19 o
   5   8   7      146.64      156.71      8.18 o
   6   8   7       11.47       32.66      8.77 o
   7   8   7       52.81       54.56      8.48 o
   8   8   7      144.53      116.65      9.49 o
   9   8   7      224.51      241.25     14.23 o
  10   8   7       56.95       61.03     22.84 o
  -7   9   7        0.81       12.28     24.17 o
  -6   9   7        3.23       -6.38     22.07 o
  -5   9   7       20.47       10.42     20.57 o
  -4   9   7       60.15       79.65     22.07 o
  -3   9   7      616.66      587.70     27.70 o
  -2   9   7      690.46      725.72     18.35 o
  -1   9   7      596.64      627.16     25.64 o
   0   9   7       38.34       39.98     16.84 o
   1   9   7       46.42       24.77     16.64 o
   2   9   7        5.03        4.69      4.57 o
   3   9   7       47.55       80.21      8.55 o
   4   9   7      399.66      366.73     12.41 o
   5   9   7      958.65      895.46     23.66 o
   6   9   7       27.89       25.26      9.16 o
   7   9   7      142.68      145.66     10.71 o
   8   9   7       73.95       93.95     11.56 o
   9   9   7       14.83       -8.94     16.68 o
  10   9   7        1.56        8.72     24.09 o
  -6  10   7       66.04       72.04     26.03 o
  -5  10   7       27.91       13.71     23.26 o
  -4  10   7      357.24      335.12     27.30 o
  -3  10   7      363.88      327.07     26.19 o
  -2  10   7       53.82       94.90     21.32 o
  -1  10   7        0.33       -6.78     18.58 o
   0  10   7        0.72        0.59     17.63 o
   1  10   7       51.20       43.87     19.18 o
   2  10   7      139.80      138.37     19.30 o
   3  10   7      563.43      531.94     15.39 o
   4  10   7      769.88      798.27     27.82 o
   5  10   7      256.30      275.47     24.65 o
   6  10   7       51.57       71.43     10.33 o
   7  10   7       80.84       69.05     10.33 o
   8  10   7       37.36       34.74      9.24 o
   9  10   7       20.75       36.39     16.21 o
  10  10   7       24.81       20.25     24.81 o
  -4  11   7      174.92      170.75     26.71 o
  -3  11   7       38.72       16.05     21.83 o
  -2  11   7        7.65        0.67     21.75 o
  -1  11   7       66.38       65.42     21.04 o
   0  11   7      225.95      214.66     23.14 o
   1  11   7      291.69      338.65     25.84 o
   2  11   7      473.04      529.01     27.06 o
   3  11   7      513.01      478.37     26.11 o
   4  11   7      146.77      149.99     21.52 o
   5  11   7        1.24        2.31     11.40 o
   6  11   7       13.42        8.18     12.04 o
   7  11   7        9.84       -3.86     10.14 o
   8  11   7       66.55       55.58     12.08 o
   9  11   7       90.22       86.50     25.40 o
  10  11   7       15.07       -8.00     24.85 o
  -3  12   7       24.56        0.08     26.27 o
  -2  12   7       57.93       65.38     24.89 o
  -1  12   7      117.36      154.50     24.61 o
   0  12   7      218.74      223.41     25.00 o
   1  12   7      155.93      165.56     23.42 o
   2  12   7      326.89      327.35     25.84 o
   3  12   7      230.19      235.70     24.96 o
   4  12   7        4.78      -15.61     22.15 o
   5  12   7       16.98       -1.31     20.72 o
   6  12   7       34.54       45.85     21.28 o
   7  12   7      110.76      109.23     15.25 o
  -2  13   7       25.47       40.26     27.34 o
  -1  13   7       22.44       50.44     26.23 o
   0  13   7      103.90      137.86     27.22 o
   1  13   7       83.86       73.15     24.73 o
   2  13   7       55.72       79.25     22.94 o
   3  13   7       10.26       -2.97     24.69 o
   4  13   7       43.86       47.47     23.38 o
   5  13   7       18.26       20.84     24.25 o
   6  13   7       78.46       62.05     24.73 o
   7  13   7      106.19       82.94     26.07 o
   1  14   7        0.31      -18.94     25.04 o
   2  14   7        7.41       -4.08     24.37 o
   3  14   7       73.35       69.50     25.64 o
   4  14   7       26.45       19.93     27.82 o
   5  14   7       48.47       22.39     27.98 o
   6  14   7      106.01       94.71     28.85 o
  -3 -11   8       17.61       31.82     25.99 o
  -2 -11   8       20.51       24.45     26.67 o
  -1 -11   8       16.34       39.23     25.24 o
  -5 -10   8       43.61       51.59     28.57 o
  -4 -10   8       18.69       24.09     25.28 o
  -3 -10   8       11.36       -3.42     20.46 o
  -2 -10   8       21.81       13.97     33.80 o
  -1 -10   8        6.76       13.71     16.40 o
   0 -10   8        0.09        3.34     15.80 o
   1 -10   8       12.77       14.49     16.37 o
   2 -10   8       10.71       16.09     16.65 o
  -6  -9   8       24.37       59.52     28.61 o
  -5  -9   8       59.81       61.19     20.48 o
  -4  -9   8        9.45        2.20     19.10 o
  -3  -9   8        0.68        4.60     29.24 o
  -2  -9   8       17.55       18.59     16.02 o
  -1  -9   8        2.14        1.30     15.60 o
   0  -9   8       14.72       31.34     15.02 o
   1  -9   8       56.95       66.85     15.80 o
   2  -9   8       63.30       84.63     15.85 o
   3  -9   8       69.21       52.47     20.90 o
   4  -9   8       66.39       51.44     19.96 o
  -7  -8   8       51.48       64.59     29.36 o
  -6  -8   8       31.92       47.57     24.81 o
  -5  -8   8        1.55       -4.78     19.07 o
  -4  -8   8       30.85       26.72     17.95 o
  -3  -8   8       40.98       34.17     34.81 o
  -2  -8   8       65.25       92.35     22.84 o
  -1  -8   8       24.34       36.64     14.70 o
   0  -8   8      107.65      122.14     15.42 o
   1  -8   8       89.95       82.98     15.44 o
   2  -8   8       53.41       45.00     19.13 o
   3  -8   8        9.56        9.43     18.63 o
   4  -8   8        6.60       14.52     18.48 o
   5  -8   8        1.15       11.76     17.68 o
  -8  -7   8       18.44       34.71     30.31 o
  -7  -7   8        0.51       18.32     19.57 o
  -6  -7   8        6.48       20.94     18.79 o
  -5  -7   8       81.58      100.38     19.73 o
  -4  -7   8      145.75      132.30     18.65 o
  -3  -7   8      206.78      211.87     18.73 o
  -2  -7   8      149.20      163.31     18.22 o
  -1  -7   8      115.48      131.56     14.63 o
   0  -7   8       62.58       56.86     14.00 o
   1  -7   8        1.24        8.80     23.82 o
   2  -7   8        7.37       -5.03     23.70 o
   3  -7   8       27.16       15.53     24.25 o
   4  -7   8       48.59       57.78     24.17 o
   5  -7   8       53.89       44.02     23.58 o
  -8  -6   8        2.76       -7.85     28.61 o
  -7  -6   8       22.09       16.42     17.90 o
  -6  -6   8      153.80      145.95     19.03 o
  -5  -6   8      306.62      295.54     37.13 o
  -4  -6   8      459.02      472.46     21.85 o
  -3  -6   8      241.12      244.39     12.22 o
  -2  -6   8        8.56        5.26     15.40 o
  -1  -6   8        7.95        7.27     11.24 o
   0  -6   8        4.62        1.20     11.11 o
   1  -6   8       19.49        0.42     20.23 o
   2  -6   8       37.16       29.11     21.48 o
   3  -6   8       16.45        8.62     16.59 o
   4  -6   8      241.02      194.69     18.72 o
   5  -6   8       14.77        2.86     15.88 o
   6  -6   8       18.43        9.99     17.09 o
  -9  -5   8        0.53      -11.10     29.60 o
  -8  -5   8       36.42       34.67     26.75 o
  -7  -5   8      170.88      123.48     18.45 o
  -6  -5   8      182.36      200.16     18.69 o
  -5  -5   8      153.40      177.91     17.74 o
  -4  -5   8      171.47      134.02     10.33 o
  -3  -5   8      102.68       81.55      9.90 o
  -2  -5   8        2.53        5.95      7.59 o
  -1  -5   8       31.29       13.17     11.59 o
   0  -5   8      332.08      304.05     21.12 o
   1  -5   8      409.94      462.27     18.55 o
   2  -5   8      250.58      319.61     17.43 o
   3  -5   8      290.43      298.89     18.03 o
   4  -5   8      113.78      122.53     16.44 o
   5  -5   8        4.43        9.69     14.59 o
   6  -5   8       32.37       18.92     15.33 o
  -9  -4   8       20.09        6.74     28.06 o
  -8  -4   8       91.47       74.66     28.17 o
  -7  -4   8      166.87      197.06     17.88 o
  -6  -4   8       24.67       18.33     15.61 o
  -5  -4   8      133.32      108.17     23.74 o
  -4  -4   8        8.75       -5.14      8.19 o
  -3  -4   8       59.65       45.98      6.00 o
  -2  -4   8      346.30      352.49     10.14 o
  -1  -4   8      680.41      740.36     13.65 o
   0  -4   8      402.78      378.47     20.57 o
   1  -4   8       76.98       79.10     13.99 o
   2  -4   8        2.27       14.43     13.84 o
   3  -4   8      440.11      423.96     27.32 o
   4  -4   8        0.98      -13.82     13.82 o
   5  -4   8       19.32       15.55     13.89 o
   6  -4   8        3.62       -8.19     13.57 o
   7  -4   8        3.57       -8.84     30.71 o
   8  -4   8       50.47       82.58     35.47 o
  -9  -3   8       10.44      -11.37     26.83 o
  -8  -3   8       57.75       27.74     25.52 o
  -7  -3   8        2.01        6.03     14.91 o
  -6  -3   8       30.94       16.74     14.81 o
  -5  -3   8        1.92        2.68      6.30 o
  -4  -3   8      116.19      107.43     21.52 o
  -3  -3   8      475.06      373.76      8.84 o
  -2  -3   8      516.27      462.10     10.47 o
  -1  -3   8      756.64      614.88     14.22 o
   0  -3   8      570.74      641.31     15.65 o
   1  -3   8      248.30      301.56     20.80 o
   2  -3   8        1.23        8.28     12.90 o
   3  -3   8       74.30       93.57     13.53 o
   4  -3   8      650.71      689.71     23.85 o
   5  -3   8      184.38      169.10     35.98 o
   6  -3   8      138.63      104.50     16.39 o
   7  -3   8      192.15      218.46     34.12 o
   8  -3   8       43.47       47.35     33.60 o
 -10  -2   8        2.52       34.32     28.77 o
  -9  -2   8        0.05       10.98     25.99 o
  -8  -2   8        1.61       -3.57     24.53 o
  -7  -2   8      614.79      578.76     26.85 o
  -6  -2   8      131.99      113.55     10.30 o
  -5  -2   8       29.10       18.58     13.62 o
  -4  -2   8       24.61        1.43     18.07 o
  -3  -2   8      445.89      421.54     22.07 o
  -2  -2   8      328.23      311.70     14.94 o
  -1  -2   8      129.36       88.31      9.70 o
   0  -2   8        3.54        4.07     10.08 o
   1  -2   8       98.53       57.77     11.63 o
   2  -2   8       19.31       31.06     11.79 o
   3  -2   8      163.48      184.06     12.81 o
   4  -2   8      311.14      300.02     18.60 o
   5  -2   8      223.74      143.21     21.46 o
   6  -2   8      278.02      293.61     43.85 o
   7  -2   8      330.73      308.78     46.05 o
   8  -2   8        0.12        6.82     31.50 o
   9  -2   8        2.38      -10.78     33.17 o
 -10  -1   8       24.14       34.00     28.69 o
  -9  -1   8       73.31       44.74     25.99 o
  -8  -1   8      399.78      427.37     30.63 o
  -7  -1   8      651.61      638.36     18.88 o
  -6  -1   8        2.52        5.40      6.40 o
  -5  -1   8      111.43       95.23     10.17 o
  -4  -1   8      160.98      117.31     10.75 o
  -3  -1   8        3.73       -6.89      8.24 o
  -2  -1   8       41.35       48.02      9.44 o
  -1  -1   8      308.77      177.75     10.81 o
   0  -1   8      645.36      646.94     28.73 o
   1  -1   8      792.07      751.21     19.16 o
   2  -1   8      367.38      320.05     13.88 o
   3  -1   8     1349.76     1282.88     31.58 o
   4  -1   8      354.33      391.78     47.02 o
   5  -1   8       14.55       25.62     21.36 o
   6  -1   8       11.33        9.33     15.79 o
   7  -1   8        7.49       -3.67      9.46 o
   8  -1   8      144.47      162.86     32.89 o
   9  -1   8       50.61       76.24     33.88 o
 -10   0   8       48.93       50.96     27.98 o
  -9   0   8      105.41      131.52     26.71 o
  -8   0   8      967.25      945.60     36.65 o
  -7   0   8      117.99       97.39      8.00 o
  -6   0   8       69.74       54.66      7.47 o
  -5   0   8       27.44       43.77      9.50 o
  -4   0   8       19.61       27.48     11.33 o
  -3   0   8      289.36      325.48     10.85 o
  -2   0   8      159.13      148.23     11.80 o
  -1   0   8      529.64      439.39     11.84 o
   0   0   8      830.23      869.41     11.76 o
   1   0   8      830.90      946.12     13.27 o
   2   0   8      704.46      859.19     17.02 o
   3   0   8      263.98      290.62      8.10 o
   4   0   8       97.39       60.77     10.60 o
   5   0   8       70.00       53.96     24.13 o
   6   0   8       30.05       17.24     12.38 o
   7   0   8      310.88      246.47     61.24 o
   8   0   8      332.14      355.96     33.84 o
   9   0   8      160.11      228.13     34.87 o
  10   0   8      112.40      110.20     36.50 o
 -10   1   8      122.94      117.53     29.09 o
  -9   1   8      205.77      226.27     27.26 o
  -8   1   8      300.32      321.41     27.54 o
  -7   1   8      279.23      260.35     12.68 o
  -6   1   8      220.19      203.80     12.49 o
  -5   1   8      223.25      249.24     11.21 o
  -4   1   8      477.35      530.24     11.77 o
  -3   1   8     1614.12     1590.97     19.30 o
  -2   1   8     1365.62     1361.90     14.69 o
  -1   1   8     1421.62     1851.40     29.40 o
   0   1   8      148.34       83.02     10.18 o
   1   1   8      135.29      173.27      7.76 o
   2   1   8       59.12       39.91      5.61 o
   3   1   8      103.13       95.53     10.74 o
   4   1   8      201.21      189.56     11.35 o
   5   1   8      105.70      110.32     22.67 o
   6   1   8      237.01      269.97     27.70 o
   7   1   8      426.86      421.03     30.83 o
   8   1   8       85.97       77.71     27.94 o
   9   1   8       35.06       59.24     32.34 o
  10   1   8       19.07       17.44     32.10 o
 -10   2   8       56.73       62.81     25.20 o
  -9   2   8      205.82      194.68     25.92 o
  -8   2   8        9.75       17.04     15.06 o
  -7   2   8      417.01      480.25     18.88 o
  -6   2   8      159.80      192.12      9.93 o
  -5   2   8      423.04      375.79     16.78 o
  -4   2   8     2394.89     2455.38     26.15 o
  -3   2   8     1068.03     1076.96     17.33 o
  -2   2   8      671.49      592.35     14.59 o
  -1   2   8      274.15      244.50      7.17 o
   0   2   8       40.38       73.39      6.95 o
   1   2   8       16.79        3.29      7.45 o
   2   2   8      619.36      579.90     29.86 o
   3   2   8      808.67      783.08     15.82 o
   4   2   8      935.52      974.33     14.98 o
   5   2   8      265.16      296.52     16.27 o
   6   2   8      516.45      450.79     28.69 o
   7   2   8      273.97      326.92     28.02 o
   8   2   8       49.70       36.65     26.19 o
   9   2   8        2.41       10.03     27.66 o
  10   2   8       33.73       25.28     31.15 o
 -10   3   8        0.29        3.69     25.56 o
  -9   3   8        3.49        6.45     16.22 o
  -8   3   8      355.82      378.02     20.21 o
  -7   3   8      358.14      296.05     16.61 o
  -6   3   8      232.32      194.56      8.48 o
  -5   3   8      162.64      161.06     10.02 o
  -4   3   8      535.08      580.40     15.00 o
  -3   3   8        3.54       -4.42      7.97 o
  -2   3   8        8.82        4.61      6.96 o
  -1   3   8       78.60       50.43      6.88 o
   0   3   8      359.97      309.69      9.29 o
   1   3   8     2091.61     2190.88     35.29 o
   2   3   8     1386.37     1404.42     21.93 o
   3   3   8      231.07      175.39     15.37 o
   4   3   8      120.23      102.13     12.37 o
   5   3   8      143.44      143.20     10.85 o
   6   3   8       14.34       20.66     13.61 o
   7   3   8        0.96        3.41     23.78 o
   8   3   8       31.43       52.58     27.54 o
   9   3   8       13.03       11.77     26.87 o
  10   3   8       87.29      106.04     30.95 o
  11   3   8       30.37       49.77     33.80 o
 -10   4   8        4.09       22.55     25.04 o
  -9   4   8       90.99       63.15     16.64 o
  -8   4   8      301.56      331.65     18.55 o
  -7   4   8       94.29      101.12     14.58 o
  -6   4   8      109.61       95.73      8.07 o
  -5   4   8      292.94      298.56     10.43 o
  -4   4   8        4.63       -7.09      9.89 o
  -3   4   8      124.91      114.59      8.66 o
  -2   4   8      395.28      342.12      9.79 o
  -1   4   8     1220.01     1331.18     14.07 o
   0   4   8     1329.13     1364.23     15.59 o
   1   4   8     1952.02     1943.02     24.01 o
   2   4   8      409.74      391.61      6.79 o
   3   4   8      531.72      492.94     52.74 o
   4   4   8        4.43       -0.43     10.37 o
   5   4   8       21.37        6.50     16.56 o
   6   4   8      156.65      159.79     15.28 o
   7   4   8       77.38       92.58     16.88 o
   8   4   8      252.09      237.52     28.29 o
   9   4   8      103.94      157.59     28.21 o
  10   4   8       69.94       90.86     30.04 o
  11   4   8       35.27        9.51     33.52 o
  -9   5   8       19.13       13.31     23.18 o
  -8   5   8        7.35        5.35     14.35 o
  -7   5   8        1.03       13.43     17.32 o
  -6   5   8        5.19        1.06      8.40 o
  -5   5   8        4.70        8.03      7.53 o
  -4   5   8      334.36      307.63     12.65 o
  -3   5   8      203.17      205.68      9.98 o
  -2   5   8      159.17      170.66      8.17 o
  -1   5   8      228.19      240.86     10.36 o
   0   5   8     1236.38     1390.24     17.04 o
   1   5   8      515.18      487.81      8.75 o
   2   5   8       28.54       38.96      5.78 o
   3   5   8        5.05        2.98      5.53 o
   4   5   8      282.46      276.14     12.59 o
   5   5   8      821.37      631.35    140.61 o
   6   5   8      169.87      157.65     14.87 o
   7   5   8      145.31      184.39     15.38 o
   8   5   8      150.59      157.44     16.34 o
   9   5   8      135.59      130.97     19.87 o
  10   5   8        2.06       14.11     28.13 o
  11   5   8        3.66       24.17     31.66 o
  -8   6   8        4.79      -18.15     23.50 o
  -7   6   8      105.77       98.62     13.93 o
  -6   6   8      208.87      206.12     14.13 o
  -5   6   8      244.12      290.25     13.14 o
  -4   6   8      275.30      300.24     11.89 o
  -3   6   8      141.74      126.56      9.55 o
  -2   6   8      153.99      172.17     15.55 o
  -1   6   8       47.80       38.15      5.73 o
   0   6   8       57.13       39.91      6.49 o
   1   6   8      511.59      505.94      9.26 o
   2   6   8      196.19      207.90      7.65 o
   3   6   8      271.97      275.88     10.14 o
   4   6   8      272.04      295.52      8.51 o
   5   6   8      880.53      975.69     22.86 o
   6   6   8       56.51       42.38      4.82 o
   7   6   8      323.37      256.42     15.49 o
   8   6   8        3.94        3.35     11.75 o
   9   6   8       16.24       26.65     19.20 o
  10   6   8       13.88        9.48     19.30 o
  11   6   8       86.25      105.84     31.11 o
  -8   7   8       28.18       -2.38     24.65 o
  -7   7   8       65.41       83.85     23.06 o
  -6   7   8       29.43       33.60     21.24 o
  -5   7   8      150.83      141.96     12.92 o
  -4   7   8       81.51       74.97      8.71 o
  -3   7   8        5.98        8.75      5.53 o
  -2   7   8        3.70        9.27     14.74 o
  -1   7   8      111.21      145.15     16.64 o
   0   7   8      425.88      360.94     58.64 o
   1   7   8      678.13      688.34     16.80 o
   2   7   8      138.94      111.10      7.45 o
   3   7   8      870.67      860.16     22.25 o
   4   7   8      862.74      870.58     13.19 o
   5   7   8        4.53       -1.53      7.27 o
   6   7   8       82.79       72.20      8.66 o
   7   7   8        3.15        9.03      7.23 o
   8   7   8       46.45       28.40     11.93 o
   9   7   8       78.12       75.13     20.76 o
  10   7   8       60.56       84.84     19.80 o
  11   7   8       98.95      142.81     31.94 o
  -7   8   8       84.18       95.22     26.35 o
  -6   8   8        8.88       -0.67     21.48 o
  -5   8   8        1.47       -1.66     19.10 o
  -4   8   8       62.92       77.94     19.69 o
  -3   8   8      285.02      271.76     21.99 o
  -2   8   8      183.10      214.02     20.33 o
  -1   8   8      186.00      173.68     19.30 o
   0   8   8      807.38      791.61     24.61 o
   1   8   8      471.33      487.59     15.69 o
   2   8   8      138.71      111.12      8.17 o
   3   8   8       84.31       58.17      8.80 o
   4   8   8      244.30      263.99     11.36 o
   5   8   8      310.01      263.58      9.95 o
   6   8   8       23.29       11.63      8.13 o
   7   8   8      128.82      121.25      9.55 o
   8   8   8       75.99       89.61     12.70 o
   9   8   8      201.00      196.99     14.44 o
  10   8   8      115.69      119.32     20.41 o
  11   8   8       66.71      142.14     28.85 o
  -6   9   8       25.49       20.01     23.46 o
  -5   9   8       28.70       27.86     21.95 o
  -4   9   8       52.35       40.38     21.24 o
  -3   9   8      244.18      299.10     24.33 o
  -2   9   8      605.35      614.64     27.42 o
  -1   9   8      680.46      634.73     25.80 o
   0   9   8      202.51      225.55     20.41 o
   1   9   8       20.96       19.30     16.33 o
   2   9   8        0.55        0.99      5.08 o
   3   9   8       26.64       16.32      7.87 o
   4   9   8      295.02      286.06     16.74 o
   5   9   8      766.71      810.30     14.08 o
   6   9   8       44.48       32.89      9.29 o
   7   9   8      183.95      130.70     10.63 o
   8   9   8       35.27       32.72     11.76 o
   9   9   8        6.77       13.15     21.06 o
  10   9   8       21.12       35.15     20.07 o
  -5  10   8       38.42       54.29     23.70 o
  -4  10   8      252.50      268.19     26.35 o
  -3  10   8      136.90      150.82     22.98 o
  -2  10   8      109.18       89.71     21.12 o
  -1  10   8       70.85       70.34     20.25 o
   0  10   8        0.15      -11.57     18.51 o
   1  10   8       48.98       48.34     17.59 o
   2  10   8       24.71       44.70     17.95 o
   3  10   8      101.04       97.72     18.23 o
   4  10   8     1142.88     1151.58     29.72 o
   5  10   8      387.96      376.73     21.00 o
   6  10   8       94.57      122.92     10.56 o
   7  10   8       66.06       51.19     10.32 o
   8  10   8       28.13       21.32     12.02 o
   9  10   8       17.99       27.18     17.31 o
  10  10   8        2.15       13.39     25.28 o
  -4  11   8       65.41       76.95     24.37 o
  -3  11   8       11.74       23.97     22.55 o
  -2  11   8        3.56       -7.05     21.79 o
  -1  11   8       12.44        0.67     20.57 o
   0  11   8      145.64      162.11     23.02 o
   1  11   8      146.86      133.26     22.82 o
   2  11   8      139.77      130.65     22.03 o
   3  11   8      153.88      195.16     22.35 o
   4  11   8      381.23      428.80     24.73 o
   5  11   8        6.36        8.08     17.32 o
   6  11   8       13.37       -2.11      9.82 o
   7  11   8        5.33        3.83     10.31 o
   8  11   8       31.29       12.39     15.85 o
   9  11   8       32.26       17.55     25.99 o
  10  11   8       11.10        0.67     24.81 o
  -3  12   8        2.95       -8.48     23.70 o
  -2  12   8       47.74       69.62     24.92 o
  -1  12   8      138.96      110.60     24.69 o
   0  12   8      139.93      163.02     24.92 o
   1  12   8       17.02       10.94     21.83 o
   2  12   8       83.31       80.64     23.14 o
   3  12   8      294.86      283.84     24.37 o
   4  12   8       49.35       23.18     21.00 o
   5  12   8       16.54       -0.95     19.97 o
   6  12   8       24.73       12.17     19.97 o
   7  12   8       90.45       60.66     19.63 o
  -1  13   8       17.25       -0.79     24.61 o
   0  13   8       24.31        7.33     24.45 o
   1  13   8        1.49       -4.00     21.95 o
   2  13   8        8.78       18.27     23.70 o
   3  13   8       22.34       32.34     21.75 o
   4  13   8       21.76       54.37     24.21 o
   5  13   8       32.46        5.79     23.74 o
   6  13   8       36.67       -2.97     22.67 o
   1  14   8       27.04       31.03     26.11 o
   2  14   8       10.34       -8.04     24.81 o
   3  14   8       16.76       13.39     24.77 o
   4  14   8       29.06       62.61     25.04 o
   5  14   8       36.20       46.05     26.39 o
   6  14   8       45.55       20.45     24.81 o
  -3 -10   9       11.93        5.55     27.58 o
  -2 -10   9        7.48      -12.48     24.49 o
  -1 -10   9        3.90        5.07     26.51 o
   0 -10   9        0.44        5.94     25.00 o
   1 -10   9        7.64        2.26     24.33 o
  -5  -9   9       36.35       29.96     28.29 o
  -4  -9   9        5.11       -7.53     27.70 o
  -3  -9   9        1.75       -2.11     20.73 o
  -2  -9   9        6.58       13.10     16.56 o
  -1  -9   9        0.55       -0.44     16.68 o
   0  -9   9       26.29       19.15     15.69 o
   1  -9   9       21.47       48.97     16.71 o
   2  -9   9       16.75       46.48     16.35 o
   3  -9   9       34.91       52.66     21.55 o
  -6  -8   9       23.84       25.39     21.20 o
  -5  -8   9        4.07       38.60     29.44 o
  -4  -8   9       30.16       29.77     19.89 o
  -3  -8   9       74.23       58.07     19.45 o
  -2  -8   9       30.04       62.01     18.59 o
  -1  -8   9        5.36       26.01     15.66 o
   0  -8   9       89.65       86.49     16.19 o
   1  -8   9       40.86       30.83     15.90 o
   2  -8   9        6.93        3.02     19.51 o
   3  -8   9        2.48        7.71     19.65 o
   4  -8   9        1.41       31.48     36.48 o
  -7  -7   9        1.16       -5.67     20.47 o
  -6  -7   9        9.64       -6.02     18.65 o
  -5  -7   9      113.40      136.95     20.97 o
  -4  -7   9       60.92       71.96     18.95 o
  -3  -7   9       87.87      113.06     18.65 o
  -2  -7   9       82.50       72.90     18.40 o
  -1  -7   9      145.03      109.83     14.97 o
   0  -7   9       42.76       72.04     14.90 o
   2  -7   9        2.61      -15.86     17.01 o
   3  -7   9        0.22        7.42     17.37 o
   4  -7   9       37.32       52.74     23.70 o
  -8  -6   9        3.69       -3.49     29.36 o
  -7  -6   9        9.63        7.28     19.13 o
  -6  -6   9      141.74      188.70     20.88 o
  -5  -6   9      245.59      228.64     21.08 o
  -4  -6   9      237.91      170.80     19.70 o
  -3  -6   9      112.32      108.23     30.47 o
  -2  -6   9        0.75       17.11     16.73 o
  -1  -6   9        6.28        1.14     12.36 o
   0  -6   9       65.58       75.04     12.55 o
   1  -6   9       98.96      115.66     23.80 o
   2  -6   9       16.60        8.71     16.22 o
   3  -6   9       17.41       20.13     16.94 o
   4  -6   9      172.48      150.59     18.72 o
   5  -6   9        2.42       -9.16     16.53 o
  -8  -5   9       18.29       27.84     20.96 o
  -7  -5   9      107.38       74.84     25.50 o
  -6  -5   9      257.01      276.68     20.68 o
  -5  -5   9       83.16       72.44     18.02 o
  -4  -5   9       61.01       34.09     11.26 o
  -3  -5   9       18.65        7.55     15.67 o
  -2  -5   9        0.60       -0.39     10.28 o
  -1  -5   9       45.76       41.93     12.52 o
   0  -5   9      342.00      326.88     22.51 o
   1  -5   9      511.91      542.43     30.31 o
   2  -5   9      156.37      165.53     24.07 o
   3  -5   9      305.12      347.76     29.94 o
   4  -5   9       75.80       80.94     16.64 o
   5  -5   9        1.60        2.92     15.69 o
   6  -5   9       29.33       -1.90     30.00 o
   7  -5   9       11.60      -12.44     32.45 o
  -9  -4   9       48.89       27.42     29.92 o
  -8  -4   9       38.44       28.29     17.71 o
  -7  -4   9      120.48      140.01     18.46 o
  -6  -4   9       20.04       19.02     16.57 o
  -5  -4   9        0.81       -3.33     16.39 o
  -3  -4   9       89.94       78.00      9.20 o
  -2  -4   9      229.47      232.79     10.04 o
  -1  -4   9      618.09      597.25     16.83 o
   0  -4   9      275.75      297.67     20.53 o
   1  -4   9       46.24       42.74     14.42 o
   2  -4   9       25.38       45.62     14.43 o
   3  -4   9      464.41      451.09     19.42 o
   4  -4   9       48.63       29.32     14.28 o
   5  -4   9      105.13      109.34     15.11 o
   6  -4   9       29.57       25.64     28.69 o
   7  -4   9       19.70       -3.88     31.62 o
  -9  -3   9        3.70       -9.75     28.73 o
  -8  -3   9       10.19       21.19     16.54 o
  -7  -3   9        2.41       -7.77     15.61 o
  -6  -3   9       21.30       34.23     15.97 o
  -5  -3   9       85.80       49.56      7.16 o
  -4  -3   9      301.15      288.84     24.21 o
  -3  -3   9      626.19      626.87     17.69 o
  -2  -3   9      517.48      407.32     10.97 o
  -1  -3   9      731.40      676.57     13.55 o
   0  -3   9      433.58      487.24     22.47 o
   1  -3   9       28.33       69.31     18.98 o
   2  -3   9       53.96       79.18     14.19 o
   3  -3   9       25.15       18.54     13.28 o
   4  -3   9      992.33      954.79     60.77 o
   5  -3   9      673.21      607.23     49.59 o
   6  -3   9      122.61      101.61     34.46 o
   7  -3   9       89.06      102.20     33.21 o
   8  -3   9       22.88       28.57     34.08 o
  -9  -2   9        6.55        9.99     26.95 o
  -8  -2   9        3.48       15.80     15.69 o
  -7  -2   9      294.85      286.32     19.83 o
  -6  -2   9      279.72      287.24     26.73 o
  -5  -2   9      266.72      254.52     24.25 o
  -4  -2   9      202.21      194.72     22.23 o
  -3  -2   9      334.91      363.93     23.06 o
  -2  -2   9      359.79      453.17     16.61 o
  -1  -2   9       59.83       78.91      9.10 o
   0  -2   9        4.23       -4.20     10.42 o
   1  -2   9       27.45       26.63     18.35 o
   2  -2   9       42.32       41.81     12.74 o
   3  -2   9      755.71      749.27     17.59 o
   4  -2   9      635.21      705.32     41.01 o
   5  -2   9      326.33      341.56     43.99 o
   6  -2   9      203.45      182.79     29.50 o
   7  -2   9      187.99      156.01     32.85 o
   8  -2   9        0.71       28.77     33.21 o
 -10  -1   9       47.02       52.82     29.88 o
  -9  -1   9       88.18       59.91     27.58 o
  -8  -1   9      209.49      193.28     16.10 o
  -7  -1   9      407.43      504.63     18.87 o
  -6  -1   9      332.85      322.72      9.42 o
  -5  -1   9      428.14      450.84     14.10 o
  -4  -1   9      329.58      342.94     19.08 o
  -3  -1   9       37.39       28.42     10.94 o
  -2  -1   9       49.55       57.18      9.21 o
  -1  -1   9      926.91     1325.65     32.77 o
   0  -1   9      897.87     1031.96     76.36 o
   1  -1   9      318.20      320.94     17.02 o
   2  -1   9      268.59      242.59     22.63 o
   3  -1   9     1960.95     1882.64     23.68 o
   4  -1   9      516.40      476.43     25.74 o
   5  -1   9        1.14       -2.86     20.27 o
   6  -1   9       14.04        8.93      7.68 o
   7  -1   9        0.11       31.27     29.72 o
   8  -1   9       92.18      107.19     33.17 o
   9  -1   9       91.98       59.60     34.83 o
 -10   0   9       63.59       86.42     28.29 o
  -9   0   9       67.76       50.80     28.37 o
  -8   0   9      492.21      537.53     31.66 o
  -7   0   9      210.52      221.24      9.70 o
  -6   0   9      316.90      307.13     10.80 o
  -5   0   9       40.49       46.54     10.55 o
  -4   0   9       15.16       28.18     10.59 o
  -3   0   9      315.72      285.49     16.71 o
  -2   0   9      420.70      480.88     11.62 o
  -1   0   9      599.30      612.87     23.02 o
   0   0   9      740.22      625.62     14.09 o
   1   0   9      477.14      541.34     14.40 o
   2   0   9     1212.86     1144.38     12.19 o
   3   0   9      526.85      503.02     12.19 o
   4   0   9       79.33       54.81     14.92 o
   5   0   9        0.23       -0.13      6.22 o
   6   0   9        7.91        7.51     18.39 o
   7   0   9      238.54      225.47     30.75 o
   8   0   9      268.21      289.43     34.75 o
   9   0   9      214.66      208.83     36.26 o
 -10   1   9       58.43       91.81     28.37 o
  -9   1   9       94.15       94.55     26.83 o
  -8   1   9      225.60      244.77     26.51 o
  -7   1   9        1.73        1.42      8.15 o
  -6   1   9       14.88       12.32     10.07 o
  -5   1   9      219.07      203.27     12.46 o
  -4   1   9      343.90      339.26     13.20 o
  -3   1   9      941.99      917.83     17.32 o
  -2   1   9     2171.52     2609.16     26.14 o
  -1   1   9      923.68      900.17     15.41 o
   0   1   9      225.25      187.81     10.30 o
   1   1   9        9.50       -4.37      7.26 o
   2   1   9       15.87        5.56      6.29 o
   3   1   9       77.36       69.98      3.20 o
   4   1   9      301.17      302.01     16.70 o
   5   1   9       84.27       51.67     23.93 o
   6   1   9      105.78      109.33     26.23 o
   7   1   9      440.57      443.66     32.41 o
   8   1   9      155.69      132.43     30.00 o
   9   1   9       63.06       86.78     32.41 o
 -10   2   9       15.09       48.78     27.66 o
  -9   2   9       79.50       93.08     26.75 o
  -8   2   9        0.25       14.70     21.68 o
  -7   2   9        1.36        5.98      8.86 o
  -6   2   9      129.12      124.14     14.59 o
  -5   2   9      513.32      589.28     20.21 o
  -4   2   9     1257.79     1291.98     21.40 o
  -3   2   9      841.27      810.52     16.75 o
  -2   2   9     1076.70     1241.32     22.60 o
  -1   2   9      381.32      406.00     11.54 o
   0   2   9       55.29       39.99      8.50 o
   1   2   9      111.61      131.52      9.99 o
   2   2   9      425.57      358.30      9.07 o
   3   2   9      580.77      521.96     15.02 o
   4   2   9      809.83      783.89     19.74 o
   5   2   9      116.05      157.60     16.64 o
   6   2   9      437.86      457.68     29.60 o
   7   2   9      387.31      364.40     30.79 o
   8   2   9       31.84       42.24     27.78 o
   9   2   9        4.34        3.72     29.05 o
  10   2   9       24.15       54.21     34.51 o
 -10   3   9        5.87       33.48     25.16 o
  -9   3   9        8.38       14.61     16.93 o
  -8   3   9       74.87       86.36     16.04 o
  -7   3   9       49.27       49.29     14.71 o
  -6   3   9      235.47      248.02     15.43 o
  -5   3   9      144.81      154.56     12.95 o
  -4   3   9      206.19      196.62     12.52 o
  -3   3   9      191.35      207.15     12.28 o
  -2   3   9      122.84      122.48      8.85 o
  -1   3   9        1.47        5.70      6.27 o
   0   3   9      575.95      565.26     20.63 o
   1   3   9     1936.49     2162.50     16.31 o
   2   3   9      945.21      988.40     13.24 o
   3   3   9      507.35      578.03     21.91 o
   4   3   9      187.39      180.30     20.05 o
   5   3   9       68.54       58.42     13.98 o
   6   3   9      137.78      139.85     15.84 o
   7   3   9        1.54       30.55     25.24 o
   8   3   9       56.28       47.95     28.45 o
   9   3   9      100.65      114.16     31.38 o
  10   3   9       80.58       55.40     33.56 o
  -9   4   9       40.24       44.14     17.02 o
  -8   4   9       56.61       75.81     15.53 o
  -7   4   9      101.74      115.07     14.70 o
  -6   4   9       72.39       68.41     13.26 o
  -5   4   9       36.56       19.01     11.58 o
  -4   4   9        1.27       -0.89     10.43 o
  -3   4   9        5.30        8.77      9.47 o
  -2   4   9      274.88      244.91      9.61 o
  -1   4   9      585.27      636.50     11.29 o
   0   4   9     1617.40     1788.49     62.09 o
   1   4   9     1723.83     1727.47     67.38 o
   2   4   9      178.43      135.96      5.98 o
   3   4   9      400.33      310.75     13.30 o
   4   4   9        7.87        1.54     11.21 o
   5   4   9        2.75       -0.40     18.70 o
   6   4   9       10.40        7.15     13.80 o
   7   4   9      234.68      251.99     17.93 o
   8   4   9      276.78      250.79     29.60 o
   9   4   9      200.98      246.16     32.53 o
  10   4   9       94.78      137.38     32.10 o
  -8   5   9        6.88        1.90     14.83 o
  -7   5   9        2.76       14.67     13.48 o
  -6   5   9        3.79        2.58     12.49 o
  -5   5   9       44.34       58.29     11.81 o
  -4   5   9      216.23      173.81     11.72 o
  -3   5   9       28.60       26.24      9.48 o
  -2   5   9      259.09      279.85     13.49 o
  -1   5   9      583.17      562.84     13.70 o
   0   5   9     1604.73     1581.57     54.23 o
   1   5   9      242.08      151.30      8.75 o
   2   5   9        0.26        3.37      5.77 o
   3   5   9       11.92        8.22      5.49 o
   4   5   9      384.72      315.62     13.84 o
   5   5   9      480.35      468.07     23.02 o
   6   5   9      189.45      190.26     15.65 o
   7   5   9      527.07      530.38     19.93 o
   8   5   9      223.27      255.48     18.60 o
   9   5   9      110.27      178.20     31.23 o
  10   5   9       24.23       39.67     30.51 o
  11   5   9        2.72       37.01     33.40 o
  -8   6   9       13.03       22.15     23.54 o
  -7   6   9      119.94      105.70     14.50 o
  -6   6   9      303.87      306.02     15.58 o
  -5   6   9      317.00      300.90     13.94 o
  -4   6   9       55.21       73.26     10.54 o
  -3   6   9       74.23       74.43      9.34 o
  -2   6   9      109.15       70.42      8.19 o
  -1   6   9      162.90      154.36      7.46 o
   0   6   9      309.87      385.63     13.36 o
   1   6   9      476.34      419.54      9.36 o
   2   6   9      117.60      112.35      7.22 o
   3   6   9      152.25      121.06      7.49 o
   4   6   9      469.44      393.74     14.57 o
   5   6   9      720.41      609.24     81.43 o
   6   6   9      184.21      270.37     22.27 o
   7   6   9      311.69      345.41     28.47 o
   8   6   9      112.66      119.21     16.76 o
   9   6   9       57.41       45.81     26.87 o
  10   6   9        0.42      -13.04     28.73 o
  11   6   9      115.65      100.45     33.88 o
  -7   7   9      106.18      121.14     26.51 o
  -6   7   9      144.84      176.34     23.66 o
  -5   7   9      134.83      135.73     11.60 o
  -4   7   9        4.80       -3.40      9.00 o
  -3   7   9       54.07       46.21      7.14 o
  -2   7   9        5.39       -0.36      5.38 o
  -1   7   9       30.75       21.93      3.75 o
   0   7   9      348.09      318.30     14.05 o
   1   7   9      954.10      886.11     26.84 o
   2   7   9      326.67      325.84      9.21 o
   3   7   9      517.12      439.43     26.39 o
   4   7   9      544.18      528.63     13.44 o
   5   7   9        1.43        3.81      7.48 o
   6   7   9       32.85       19.56      6.48 o
   7   7   9        5.26        4.67      5.33 o
   8   7   9        3.22       -5.41     15.18 o
   9   7   9       15.12       -2.73     15.81 o
  10   7   9       21.55       67.01     30.00 o
  11   7   9      166.88      140.51     32.85 o
  -7   8   9       99.90      112.22     25.44 o
  -6   8   9       58.68       55.87     23.85 o
  -5   8   9        5.71       15.06     20.05 o
  -4   8   9       90.84       64.47     20.72 o
  -3   8   9       92.18       82.74     19.34 o
  -2   8   9      108.96       92.49     18.15 o
  -1   8   9       40.29       33.72     17.08 o
   0   8   9      789.58      839.36     26.11 o
   1   8   9      294.79      336.92     14.16 o
   2   8   9      142.66      156.13      8.18 o
   3   8   9      383.95      307.00     11.13 o
   4   8   9      343.11      300.57      9.85 o
   5   8   9      224.69      177.94     16.01 o
   6   8   9        6.42       10.55      8.49 o
   7   8   9       42.62       56.86     15.04 o
   8   8   9       44.72       61.69     15.67 o
   9   8   9      124.27       96.98     13.98 o
  10   8   9      149.63      192.70     32.26 o
  11   8   9       86.76      103.94     29.64 o
  -6   9   9       18.61       28.45     24.29 o
  -5   9   9       77.48       67.29     23.50 o
  -4   9   9       59.64       61.66     20.49 o
  -3   9   9      216.12      206.73     21.75 o
  -2   9   9      219.99      244.22     22.63 o
  -1   9   9      139.96      197.34     20.76 o
   0   9   9      366.66      394.52     23.22 o
   1   9   9        4.51        5.35     15.93 o
   2   9   9        7.62        6.35      5.95 o
   3   9   9        2.73       -6.46      8.25 o
   4   9   9      194.84      194.81     10.88 o
   5   9   9      248.28      253.12     12.86 o
   6   9   9       19.59       30.94     14.29 o
   7   9   9       56.61       33.16     10.20 o
   8   9   9       21.54       23.44     12.36 o
   9   9   9       15.29       12.44     13.33 o
  10   9   9       81.91       87.90     20.41 o
  -5  10   9       72.13       75.25     24.09 o
  -4  10   9      108.05      133.14     23.89 o
  -3  10   9       88.14      100.06     22.11 o
  -2  10   9       36.67       27.10     20.68 o
  -1  10   9       75.33       71.96     21.04 o
   0  10   9        5.26      -14.03     19.22 o
   1  10   9        4.42       -9.99     17.63 o
   2  10   9        2.29       12.24     16.01 o
   3  10   9       47.61       42.32     15.85 o
   4  10   9     1051.09      961.57     27.03 o
   5  10   9       77.58       67.05     12.07 o
   6  10   9      130.60      118.89     12.30 o
   7  10   9       57.77       69.86     19.81 o
   8  10   9        6.73       13.98     16.05 o
   9  10   9        7.39       -8.35     17.37 o
  10  10   9        0.84       -8.76     25.32 o
  -4  11   9       18.19       12.24     24.01 o
  -2  11   9       13.30      -10.74     20.17 o
  -1  11   9        3.60       -4.24     21.04 o
   0  11   9       64.46       75.13     22.31 o
   1  11   9      107.89      104.02     21.56 o
   2  11   9       26.28       17.40     17.87 o
   3  11   9       98.15       98.91     19.89 o
   4  11   9      263.00      224.60     20.65 o
   5  11   9        1.74      -10.07     16.41 o
   6  11   9        7.08       -1.77     11.71 o
   7  11   9        1.17       -6.18     19.34 o
   8  11   9       14.27       10.24     12.60 o
   9  11   9        6.79      -10.42     23.85 o
  -3  12   9       21.94       28.25     23.70 o
  -2  12   9       72.08       39.31     23.89 o
  -1  12   9       68.79       65.34     24.69 o
   0  12   9       81.73      100.73     21.99 o
   1  12   9       40.29       14.42     22.11 o
   2  12   9       22.31        3.37     21.20 o
   3  12   9      140.40      137.15     22.98 o
   4  12   9        0.27       -1.23     18.62 o
   5  12   9        2.40       19.93     18.15 o
   6  12   9       17.87        3.12     13.57 o
   7  12   9       86.39       95.22     22.03 o
  -1  13   9       24.82       19.10     24.85 o
   0  13   9        7.59        5.71     23.06 o
   1  13   9        3.27      -14.98     23.30 o
   2  13   9        0.43       13.00     21.24 o
   3  13   9       13.41       25.48     22.82 o
   4  13   9       46.31       53.77     22.55 o
   5  13   9       14.86       19.22     21.04 o
   6  13   9       37.36       47.83     22.07 o
   1  14   9       55.18       34.79     25.40 o
   2  14   9       35.95       43.35     26.27 o
   3  14   9       24.97       45.25     26.15 o
   4  14   9       29.99       25.68     24.96 o
   5  14   9       31.22       36.81     23.06 o
  -3  -9  10       15.63       -3.69     27.42 o
  -2  -9  10        0.03        7.45     20.23 o
  -1  -9  10        8.58        2.61     19.78 o
   0  -9  10       22.88       12.74     19.21 o
   1  -9  10       16.26        7.60     18.86 o
   2  -9  10       14.13       21.07     19.06 o
  -5  -8  10        0.02      -17.28     28.29 o
  -4  -8  10        4.71      -10.45     20.27 o
  -3  -8  10       52.00       34.25     20.58 o
  -2  -8  10       28.90       35.84     20.07 o
  -1  -8  10       10.31       35.93     16.38 o
   0  -8  10       59.80       50.89     16.30 o
   1  -8  10       18.34       34.66     16.65 o
   3  -8  10        0.09        6.36     20.38 o
   4  -8  10        0.10       -4.79     29.09 o
  -7  -7  10        1.06       21.60     29.72 o
  -6  -7  10       15.09       17.72     20.81 o
  -5  -7  10       29.86       20.90     19.85 o
  -4  -7  10       13.67       30.55     20.07 o
  -3  -7  10       88.56      117.65     19.81 o
  -2  -7  10       50.29       55.08     19.87 o
  -1  -7  10       94.28      109.75     16.34 o
   0  -7  10       80.92       84.13     18.67 o
   1  -7  10        3.35       -0.97     13.25 o
   2  -7  10       25.22       -6.67     17.49 o
   3  -7  10       10.14       -6.55     17.68 o
   4  -7  10       16.27        3.17     18.79 o
  -8  -6  10       18.66       41.92     30.12 o
  -7  -6  10        2.23       -3.38     20.51 o
  -6  -6  10       86.86      104.79     21.34 o
  -5  -6  10      111.99      125.32     20.63 o
  -4  -6  10      112.06      107.02     20.10 o
  -3  -6  10       50.50       54.52     18.84 o
  -2  -6  10        4.83       -1.11     22.90 o
  -1  -6  10       21.74        7.82     12.90 o
   0  -6  10       25.18        7.26     12.39 o
   1  -6  10       79.24       82.80     17.25 o
   2  -6  10       41.80       53.51     17.29 o
   3  -6  10       39.68       34.56     17.88 o
   4  -6  10       49.52       33.53     17.65 o
   5  -6  10       11.81       35.90     31.11 o
   6  -6  10        4.35       19.38     31.30 o
  -8  -5  10       15.44       26.63     27.66 o
  -7  -5  10       44.69       36.86     19.57 o
  -6  -5  10      142.34      167.68     20.38 o
  -5  -5  10       75.14       59.57     29.40 o
  -4  -5  10       83.69       72.42     17.92 o
  -3  -5  10        0.36        2.06     20.65 o
  -2  -5  10        3.05        3.97     11.30 o
  -1  -5  10        0.49        1.50     12.92 o
   0  -5  10      239.36      296.80     23.14 o
   1  -5  10      565.82      542.27     31.11 o
   2  -5  10      144.36      169.02     17.71 o
   3  -5  10      264.84      284.44     19.33 o
   4  -5  10      105.49      100.60     16.96 o
   5  -5  10        5.06       -7.21     28.89 o
   6  -5  10       37.71       29.20     32.22 o
  -8  -4  10       10.88       10.14     18.87 o
  -7  -4  10       84.74       41.11     17.81 o
  -6  -4  10       19.94       28.15     17.97 o
  -5  -4  10       15.26       10.50     17.14 o
  -4  -4  10       16.62       34.51     22.11 o
  -3  -4  10       46.70       47.08      9.14 o
  -2  -4  10       21.04       21.55     11.65 o
  -1  -4  10      216.24      208.38     14.44 o
   0  -4  10      302.52      349.70     22.55 o
   1  -4  10      205.40      221.02     16.67 o
   2  -4  10       64.13       82.26     19.24 o
   3  -4  10      128.81      162.04     19.75 o
   4  -4  10        1.89        9.53     14.72 o
   5  -4  10        2.16        2.79     14.03 o
   6  -4  10       52.24       75.25     33.17 o
   7  -4  10       73.92       47.04     33.52 o
  -8  -3  10        0.17        3.19     17.57 o
  -7  -3  10       12.65       25.01     17.03 o
  -6  -3  10       10.39       10.15     17.65 o
  -5  -3  10      126.02      152.37     21.06 o
  -4  -3  10      301.81      294.66     25.68 o
  -3  -3  10      273.95      275.29      9.74 o
  -2  -3  10      264.68      352.08     13.89 o
  -1  -3  10      554.82      522.67     16.83 o
   0  -3  10      362.43      266.49     21.12 o
   1  -3  10        3.79       19.22     20.17 o
   2  -3  10       75.07       70.25     17.59 o
   3  -3  10        0.22       -3.14     13.37 o
   4  -3  10      189.90      189.70     15.89 o
   5  -3  10      436.52      374.31     37.98 o
   6  -3  10      172.50      234.79     34.79 o
   7  -3  10      121.58       94.43     35.07 o
  -9  -2  10        7.67       36.18     29.28 o
  -8  -2  10        4.51       -2.51     15.96 o
  -7  -2  10       82.71       58.34     16.28 o
  -6  -2  10      301.65      265.11     18.82 o
  -5  -2  10      287.48      350.81     27.38 o
  -4  -2  10      184.95      160.57     22.11 o
  -3  -2  10       39.98       49.10     19.93 o
  -2  -2  10       42.73        7.47     10.50 o
  -1  -2  10       80.20       74.45      9.96 o
   0  -2  10       66.31       74.46     18.23 o
   1  -2  10       48.31       39.15     19.77 o
   2  -2  10       87.24       96.44     13.59 o
   3  -2  10       87.77       76.25     20.67 o
   4  -2  10      277.56      285.51     39.19 o
   5  -2  10      590.14      528.19     67.03 o
   6  -2  10      192.20      188.38     31.94 o
   7  -2  10       53.94       84.40     31.82 o
   8  -2  10       16.33       -6.82     33.80 o
  -9  -1  10       87.68       78.14     28.89 o
  -8  -1  10      112.97      104.45     16.20 o
  -7  -1  10      218.65      202.77     18.15 o
  -6  -1  10      382.43      407.12     12.44 o
  -5  -1  10      129.09      113.79     29.92 o
  -4  -1  10       70.61       75.78     15.95 o
  -3  -1  10        6.53       17.64     12.14 o
  -2  -1  10       49.93       65.64     12.89 o
  -1  -1  10      366.34      355.74      9.95 o
   0  -1  10      718.51      755.48     36.20 o
   1  -1  10       74.77       22.03     17.20 o
   2  -1  10       62.58       45.53     21.91 o
   3  -1  10      406.76      425.38     14.38 o
   4  -1  10      290.13      253.80     32.79 o
   5  -1  10       80.29       70.38     12.72 o
   6  -1  10       57.85       44.54     27.46 o
   7  -1  10        9.82       17.04     28.97 o
   8  -1  10       22.44       22.98     32.57 o
  -9   0  10       73.37       72.04     29.92 o
  -8   0  10      123.09       82.86     25.96 o
  -7   0  10       96.40      106.61     20.55 o
  -6   0  10      202.49      222.20     13.26 o
  -5   0  10       19.39        9.09     11.22 o
  -4   0  10       15.55        4.49     13.25 o
  -3   0  10      280.48      329.31     14.74 o
  -2   0  10      397.48      290.58     16.10 o
  -1   0  10      396.03      365.41     19.54 o
   0   0  10      907.93      979.89     27.19 o
   1   0  10       17.14       33.88      9.17 o
   2   0  10      173.90      196.67     10.14 o
   3   0  10      375.43      414.35     12.93 o
   4   0  10      290.29      213.36      6.56 o
   5   0  10       10.58       13.59     25.16 o
   6   0  10       24.07       20.65     26.55 o
   7   0  10      107.80      135.17     31.03 o
   8   0  10       63.02       99.70     31.90 o
   9   0  10       83.15      116.18     35.51 o
 -10   1  10       36.88       51.20     28.21 o
  -9   1  10       45.85       54.09     28.29 o
  -7   1  10        0.89       -4.43      9.02 o
  -6   1  10       18.04       16.40     10.97 o
  -5   1  10       81.00       89.24     11.85 o
  -4   1  10      298.73      249.86     13.45 o
  -3   1  10      885.38      884.11     18.06 o
  -2   1  10     1243.38     1318.06     33.46 o
  -1   1  10      551.02      652.47     17.20 o
   0   1  10       37.33       25.19      9.58 o
   1   1  10      129.72      104.37      9.38 o
   2   1  10        0.56       -2.89      7.42 o
   3   1  10       62.31       66.16      3.92 o
   4   1  10      122.72      129.81     24.15 o
   5   1  10      113.54      116.62     24.81 o
   6   1  10      247.67      219.69     29.32 o
   7   1  10      115.23      168.69     29.28 o
   8   1  10       42.55       53.06     29.72 o
   9   1  10       43.94       53.89     34.00 o
 -10   2  10        7.82       26.63     27.38 o
  -9   2  10        0.14      -13.71     23.34 o
  -8   2  10       74.01       72.44     24.61 o
  -7   2  10        0.81        5.09     11.03 o
  -6   2  10      135.22      154.15     10.92 o
  -5   2  10      269.83      257.37     11.84 o
  -4   2  10      765.17      823.91     21.92 o
  -3   2  10      931.87      975.31     15.20 o
  -2   2  10      553.41      506.12     17.69 o
  -1   2  10       62.07       52.06      8.49 o
   0   2  10      441.98      533.52     13.74 o
   1   2  10      231.12      174.21      9.72 o
   2   2  10      180.34      110.91      8.02 o
   3   2  10      314.81      344.91     22.55 o
   4   2  10      673.50      693.17     20.11 o
   5   2  10      253.67      279.22     17.60 o
   6   2  10      341.59      313.32     28.69 o
   7   2  10       28.93       33.01     27.26 o
   8   2  10        1.59       -5.35     28.13 o
   9   2  10       13.86       47.27     31.34 o
 -10   3  10       16.79       50.36     27.03 o
  -9   3  10       92.21       85.75     25.36 o
  -8   3  10      112.71      107.10     17.41 o
  -7   3  10        6.47       16.29     21.95 o
  -6   3  10      130.06      116.69     14.98 o
  -5   3  10      217.26      214.76     14.77 o
  -4   3  10      183.41      175.31     14.01 o
  -3   3  10       96.02       76.77     11.29 o
  -2   3  10       15.26        7.28      7.31 o
  -1   3  10      153.01      134.43      7.67 o
   0   3  10     1084.31      934.77     23.00 o
   1   3  10     1121.53     1034.57     32.79 o
   2   3  10      885.91      957.88     14.38 o
   3   3  10      739.77      765.78     18.47 o
   4   3  10      411.47      477.58     25.28 o
   5   3  10       95.76       97.15     15.43 o
   6   3  10        0.74       -2.11     15.81 o
   7   3  10       74.14       64.39     26.83 o
   8   3  10       48.32       62.93     30.12 o
   9   3  10      133.80      158.11     33.21 o
  10   3  10       16.31       70.34     35.90 o
  -9   4  10      244.33      239.14     27.03 o
  -8   4  10       28.14       41.10     16.07 o
  -7   4  10       45.18       46.53     14.48 o
  -6   4  10       18.41        6.29     12.64 o
  -5   4  10        2.06        3.75     11.88 o
  -4   4  10       23.91       17.66     11.32 o
  -3   4  10       44.34       41.26     11.10 o
  -2   4  10      627.88      652.96     21.56 o
  -1   4  10      720.48      728.11     19.95 o
   0   4  10      967.83      940.40     23.31 o
   1   4  10     1085.21     1138.83     16.09 o
   2   4  10      384.62      443.32      8.57 o
   3   4  10      257.93      282.52     14.05 o
   4   4  10        5.64        7.65     18.39 o
   5   4  10        0.11       -1.39     19.38 o
   6   4  10      141.60      107.42     16.07 o
   7   4  10      208.01      222.03     18.00 o
   8   4  10      203.98      251.59     31.11 o
   9   4  10      176.00      177.01     34.04 o
  10   4  10       43.35       63.84     33.29 o
  -8   5  10       45.20       53.63     22.82 o
  -7   5  10        3.70       11.41     13.85 o
  -6   5  10        5.07       -1.07     12.73 o
  -5   5  10      151.13      162.78     13.22 o
  -4   5  10      254.83      257.92     12.93 o
  -3   5  10      332.56      299.42     12.61 o
  -2   5  10      595.70      647.57     40.99 o
  -1   5  10      703.67      739.83     14.42 o
   0   5  10      997.39     1007.01     33.37 o
   1   5  10      113.75      109.88      7.71 o
   2   5  10        5.47        2.64      5.61 o
   3   5  10       76.00       54.35     12.44 o
   4   5  10      287.02      283.84     21.79 o
   5   5  10      426.19      452.02     24.77 o
   6   5  10      433.80      456.33     19.83 o
   7   5  10      391.88      389.46     20.05 o
   8   5  10      206.29      242.93     19.59 o
   9   5  10       11.34       10.46     30.55 o
  10   5  10       29.83       56.63     31.11 o
  -8   6  10       49.05       26.51     24.25 o
  -7   6  10       70.37       45.77     23.54 o
  -6   6  10      242.63      278.71     16.64 o
  -5   6  10      513.57      532.42     16.12 o
  -4   6  10      154.23      133.68     11.37 o
  -3   6  10      213.10      243.55     11.15 o
  -2   6  10       61.62       77.92     13.04 o
  -1   6  10      134.20      123.52     11.63 o
   0   6  10      140.07      137.08     10.84 o
   1   6  10      139.43      110.51      7.90 o
   2   6  10       40.28       37.46      6.14 o
   3   6  10      236.05      240.31      8.40 o
   4   6  10      542.98      593.43     17.11 o
   5   6  10      577.76      538.16     25.68 o
   6   6  10      291.19      318.99     23.66 o
   7   6  10      236.00      227.36     21.26 o
   8   6  10      139.36      112.28     17.75 o
   9   6  10        0.00        5.34     17.38 o
  10   6  10        2.84       44.66     31.46 o
  -7   7  10      130.57      114.44     26.19 o
  -6   7  10      322.48      357.11     27.78 o
  -5   7  10      221.40      225.86     12.77 o
  -4   7  10       27.67       21.99      9.43 o
  -3   7  10       45.39       45.40     12.28 o
  -2   7  10       25.75       20.26      7.00 o
  -1   7  10        3.08       -1.47      7.49 o
   0   7  10      368.91      371.29     11.36 o
   1   7  10      930.24      921.55     17.76 o
   2   7  10      520.00      488.60     11.50 o
   3   7  10      281.61      246.46      9.20 o
   4   7  10      267.69      252.60     10.51 o
   5   7  10       21.16       11.11      6.16 o
   6   7  10       43.97       20.59      9.41 o
   7   7  10        4.29       -3.09     15.27 o
   8   7  10       16.70        4.57     15.45 o
   9   7  10       16.46       19.62     17.71 o
  10   7  10        9.19        4.04     31.94 o
  -6   8  10      163.64      181.61     26.11 o
  -5   8  10        0.15       -2.26     19.73 o
  -4   8  10       21.38       37.41     19.26 o
  -3   8  10       28.66       18.23     19.14 o
  -2   8  10       70.85      105.05     19.42 o
  -1   8  10      112.49      111.67     18.78 o
   0   8  10      786.69      530.31     12.05 o
   1   8  10      250.41      228.23     10.07 o
   2   8  10      358.56      350.23      9.79 o
   3   8  10      388.65      387.83     22.71 o
   4   8  10       90.27       65.33      8.23 o
   5   8  10       73.51       62.80      9.95 o
   6   8  10        7.13        6.35      7.31 o
   7   8  10      111.40      104.38     21.44 o
   8   8  10      164.24      177.56     22.21 o
   9   8  10       40.95       64.10     17.39 o
  10   8  10       64.15      103.50     32.89 o
  -6   9  10        0.13       22.63     23.34 o
  -5   9  10       93.67      112.42     24.81 o
  -4   9  10       81.70      106.40     22.51 o
  -3   9  10      197.73      188.70     22.27 o
  -2   9  10      109.59      145.47     21.68 o
  -1   9  10      221.39      169.48     20.17 o
   0   9  10      317.91      330.72     22.35 o
   1   9  10       12.84       10.60      2.23 o
   2   9  10        8.36        4.20      7.16 o
   3   9  10        1.50       -4.64      8.38 o
   4   9  10      310.28      296.96     13.88 o
   5   9  10      164.27      140.57     21.08 o
   6   9  10       93.11       87.82     17.06 o
   7   9  10       28.85       52.23     19.50 o
   8   9  10       52.37       23.25     16.99 o
   9   9  10        9.72       18.40     16.64 o
  10   9  10       32.80       31.78     29.56 o
  -5  10  10       81.15      106.55     26.07 o
  -4  10  10       59.27       65.50     22.15 o
  -3  10  10      133.85      141.82     23.58 o
  -2  10  10       68.75       53.50     19.97 o
  -1  10  10      114.04      124.74     21.83 o
   0  10  10        1.79      -10.42     18.82 o
   2  10  10       76.07       57.89     17.12 o
   3  10  10      158.43      161.64     18.11 o
   4  10  10      682.98      734.59     23.82 o
   5  10  10       98.47       94.58     17.73 o
   6  10  10      263.43      214.57     27.68 o
   7  10  10       50.23       75.33     21.28 o
   8  10  10        0.52       -5.03     16.36 o
  -4  11  10       10.86       10.82     24.09 o
  -3  11  10        0.35        8.00     21.68 o
  -2  11  10        3.97       -3.33     21.60 o
  -1  11  10        6.54        1.47     19.61 o
   0  11  10       87.09       76.12     22.23 o
   1  11  10       48.92       69.70     20.25 o
   2  11  10       26.16       37.29     18.39 o
   3  11  10      328.03      310.43     22.71 o
   4  11  10      219.64      167.10     18.94 o
   5  11  10        4.20        2.86     12.23 o
   6  11  10        3.76        8.30     12.46 o
   7  11  10        0.78       13.79     20.61 o
   8  11  10       30.19       18.82     21.04 o
   9  11  10       15.06       -5.63     27.22 o
  -3  12  10       36.24       27.94     23.62 o
  -2  12  10       62.85       61.26     24.85 o
  -1  12  10       54.89       65.74     22.47 o
   0  12  10       78.39       54.01     23.66 o
   1  12  10      139.70      121.34     23.85 o
   2  12  10       56.28       69.50     20.96 o
   3  12  10      164.62      212.75     22.39 o
   4  12  10        5.09       -7.96     17.55 o
   5  12  10        0.15       20.17     16.92 o
   6  12  10       33.21       11.25     19.73 o
   7  12  10       60.42       35.39     22.15 o
  -1  13  10       48.41       32.77     25.48 o
   0  13  10        8.00        3.25     23.06 o
   1  13  10        4.31       -4.99     21.60 o
   2  13  10       21.12       -3.69     22.23 o
   3  13  10        4.13      -17.48     20.61 o
   4  13  10       62.28       34.00     20.84 o
   5  13  10        9.81       30.39     19.77 o
   6  13  10       45.49       35.07     22.15 o
   7  13  10      109.26      112.62     24.21 o
   1  14  10       11.49       -1.31     24.09 o
   2  14  10        2.60       -0.32     23.85 o
   3  14  10       63.75       56.74     25.12 o
   4  14  10       46.87       40.58     24.45 o
   6  14  10       22.08       13.39     22.27 o
  -3  -8  11        7.85        7.89     27.03 o
  -2  -8  11       17.83       34.06     20.33 o
  -1  -8  11       22.31       26.08     20.68 o
   0  -8  11       26.98       38.98     20.21 o
   1  -8  11       14.78       25.70     20.04 o
   2  -8  11        6.00       -6.96     20.43 o
  -5  -7  11       23.86       59.91     23.62 o
  -4  -7  11       17.62        8.19     20.90 o
  -3  -7  11       32.77       35.01     20.72 o
  -2  -7  11       27.33       49.83     28.35 o
  -1  -7  11       77.65      112.65     16.75 o
   0  -7  11       94.48       91.96     19.60 o
   1  -7  11       34.12       49.20     19.39 o
   2  -7  11        8.82       -0.48     26.99 o
   3  -7  11       17.62       -0.68     19.00 o
   4  -7  11       11.91        4.00     28.13 o
  -7  -6  11        9.47       12.44     30.08 o
  -6  -6  11      126.71      169.76     23.44 o
  -5  -6  11       43.31       74.08     34.46 o
  -4  -6  11       13.31       -5.92     19.39 o
  -3  -6  11       31.73       20.80     19.42 o
  -2  -6  11       35.44       22.43     24.61 o
  -1  -6  11       17.80       -7.89     24.61 o
   0  -6  11        0.02       -4.30     13.09 o
   1  -6  11       14.12       15.47     16.86 o
   2  -6  11       65.60       93.58     18.75 o
   3  -6  11       22.66       26.96     18.05 o
   4  -6  11        7.95       16.13     30.20 o
   5  -6  11       29.14       11.61     29.72 o
  -8  -5  11       10.68      -12.52     27.42 o
  -7  -5  11       43.53       74.59     21.50 o
  -6  -5  11      112.65      134.95     30.22 o
  -5  -5  11       44.79       -1.87     19.60 o
  -4  -5  11       28.53       37.00     19.08 o
  -3  -5  11        1.86       18.35     22.43 o
  -2  -5  11       15.91        4.36     22.59 o
  -1  -5  11        4.51       12.77     18.25 o
   0  -5  11       56.46       80.40     15.68 o
   1  -5  11      177.22      203.38     18.18 o
   2  -5  11      157.57      194.89     18.75 o
   3  -5  11      180.68      159.22     35.07 o
   4  -5  11       67.09       40.02     31.15 o
   5  -5  11       10.50       13.24     32.69 o
   6  -5  11        0.09        9.27     33.72 o
  -8  -4  11       24.27       16.60     26.59 o
  -7  -4  11      101.55       94.80     20.70 o
  -6  -4  11        0.23       12.55     18.42 o
  -5  -4  11       23.92        0.78     18.50 o
  -4  -4  11       14.65       28.09     23.26 o
  -3  -4  11       24.98       30.36     10.68 o
  -2  -4  11        1.00        7.68     12.00 o
  -1  -4  11       11.73        7.72     13.60 o
   0  -4  11       79.74       70.53     20.05 o
   1  -4  11      203.00      194.80     17.45 o
   2  -4  11      106.76      142.45     16.63 o
   3  -4  11       37.28       48.00     15.83 o
   4  -4  11       27.10       22.86     14.74 o
   5  -4  11        1.68        0.83     29.20 o
   6  -4  11        2.36       18.19     31.82 o
  -8  -3  11        2.30       12.60     20.57 o
  -7  -3  11       10.42       15.10     18.17 o
  -6  -3  11       51.40       76.64     18.81 o
  -5  -3  11       98.14      105.13     26.03 o
  -4  -3  11      128.34      110.39     11.08 o
  -3  -3  11       65.95       43.90     11.71 o
  -2  -3  11      180.22      165.04     13.70 o
  -1  -3  11      130.73      157.97     14.41 o
   0  -3  11       82.17       88.01     19.81 o
   1  -3  11       25.81       77.87     22.03 o
   2  -3  11       56.71       44.42     14.71 o
   3  -3  11       57.65       55.00     14.56 o
   4  -3  11       10.17       -5.03     16.82 o
   5  -3  11       38.24       51.63     28.77 o
   6  -3  11       59.51       70.02     31.86 o
   7  -3  11       74.59       55.24     33.84 o
  -8  -2  11        1.78       -8.79     17.15 o
  -7  -2  11       57.38       90.05     28.45 o
  -6  -2  11      153.88      132.21     18.23 o
  -5  -2  11      184.92      133.03     25.60 o
  -4  -2  11      188.26      221.47     24.17 o
  -3  -2  11        1.74       26.11     20.61 o
  -2  -2  11        1.29        1.86     19.58 o
  -1  -2  11        3.09       -4.70     12.73 o
   0  -2  11        9.99       26.59     18.94 o
   1  -2  11        2.57      -13.04     18.82 o
   2  -2  11        4.47       18.99     13.46 o
   3  -2  11      105.85      114.77     13.68 o
   4  -2  11       78.04       57.93     12.15 o
   5  -2  11       75.68      140.59     30.35 o
   6  -2  11       35.62       87.06     30.31 o
   7  -2  11       38.42       18.78     33.64 o
  -9  -1  11       36.60       32.77     29.56 o
  -8  -1  11       53.21       43.91     27.82 o
  -7  -1  11      189.78      190.29     18.09 o
  -6  -1  11      234.94      231.97     20.53 o
  -5  -1  11      121.88      161.60     25.10 o
  -4  -1  11       12.55       13.51     12.65 o
  -3  -1  11       17.51        9.30     12.53 o
  -2  -1  11      161.81      117.79     14.54 o
  -1  -1  11      203.50      252.52     12.13 o
   0  -1  11      273.89      325.71     25.16 o
   1  -1  11      127.17      174.62     12.40 o
   2  -1  11      610.29      643.13     28.69 o
   3  -1  11        2.88       -2.34     11.02 o
   4  -1  11        4.55        5.22      9.28 o
   5  -1  11       12.72        9.07     26.63 o
   6  -1  11       33.27       33.64     29.72 o
   7  -1  11        1.21       -4.12     30.79 o
   8  -1  11        0.55       11.85     33.64 o
  -9   0  11       55.81       68.79     28.29 o
  -8   0  11       52.13       50.33     26.71 o
  -7   0  11       72.82       72.14     15.28 o
  -6   0  11      124.36       81.43     12.97 o
  -5   0  11        8.78       -3.26     12.30 o
  -4   0  11      111.37      120.80     13.42 o
  -3   0  11      219.90      229.19     21.22 o
  -2   0  11      661.66      767.12     39.13 o
  -1   0  11      561.25      694.23     17.10 o
   0   0  11      292.83      260.85     13.26 o
   1   0  11       16.00       37.73     10.22 o
   2   0  11      310.30      286.99     10.59 o
   3   0  11       28.73       46.84      6.56 o
   4   0  11        5.92        2.81      3.88 o
   5   0  11       14.47       33.64     26.39 o
   6   0  11       19.48       40.58     28.49 o
   7   0  11       47.81       65.50     30.43 o
   8   0  11       47.37       46.56     32.49 o
  -9   1  11       23.26       32.77     29.44 o
  -8   1  11        0.20      -16.92     24.73 o
  -7   1  11        2.29      -14.05     14.05 o
  -6   1  11        4.71        1.08     11.30 o
  -5   1  11      135.50      147.52     13.61 o
  -4   1  11      593.21      633.18     17.68 o
  -3   1  11      789.34      697.12     37.94 o
  -2   1  11      508.09      524.85     28.73 o
  -1   1  11      342.17      367.14     12.05 o
   0   1  11      171.39      200.68     12.21 o
   1   1  11       87.38       84.79      9.90 o
   2   1  11      326.68      352.25     11.31 o
   3   1  11      605.02      510.23     25.63 o
   4   1  11      262.87      237.35     18.08 o
   5   1  11      144.04      123.63     26.31 o
   6   1  11      171.03      152.16     28.81 o
   7   1  11       27.81       76.20     28.77 o
   8   1  11       50.27       68.67     30.79 o
   9   1  11        4.97       17.16     34.55 o
  -9   2  11        1.94       11.85     25.08 o
  -8   2  11       82.90       65.66     24.21 o
  -7   2  11       20.83       20.56     12.36 o
  -6   2  11      198.26      165.18     13.47 o
  -5   2  11      298.59      345.08     29.42 o
  -4   2  11      330.88      323.69     14.94 o
  -3   2  11      687.41      771.16     25.40 o
  -2   2  11      341.00      425.30     12.80 o
  -1   2  11       66.43       48.88      9.04 o
   0   2  11       89.71       91.92     10.92 o
   1   2  11       81.70       93.47     10.18 o
   2   2  11     1763.49     1772.50     17.66 o
   3   2  11      544.72      384.62     20.94 o
   4   2  11      151.93      151.70     16.49 o
   5   2  11      183.66      205.67     19.67 o
   6   2  11      330.40      373.83     31.74 o
   7   2  11        9.92      -10.94     28.25 o
   8   2  11        7.49       11.25     31.27 o
   9   2  11       37.59       71.84     34.24 o
  -9   3  11      154.78      143.61     27.06 o
  -8   3  11       89.55      117.02     24.33 o
  -7   3  11       22.08       30.14     15.00 o
  -6   3  11      134.60      156.76     15.56 o
  -5   3  11      256.57      292.93     12.50 o
  -4   3  11      157.44      137.15     13.35 o
  -3   3  11      110.42       85.77     10.00 o
  -2   3  11        1.23       -1.60      8.93 o
  -1   3  11      110.22      102.92      8.10 o
   0   3  11      722.66      855.71     52.17 o
   1   3  11     1492.33     1675.45     27.60 o
   2   3  11     1359.91     1325.57     15.71 o
   3   3  11      477.39      495.57     25.88 o
   4   3  11      291.18      288.24     24.29 o
   5   3  11      174.25      162.34     29.66 o
   6   3  11        2.83       11.27     16.20 o
   7   3  11       79.87      112.97     29.05 o
   8   3  11      159.92      175.31     31.98 o
   9   3  11      125.29      134.29     34.08 o
  -8   4  11       42.18       53.52     16.53 o
  -7   4  11       48.32       29.19     15.35 o
  -6   4  11       16.88       13.64     13.33 o
  -5   4  11        1.90        1.01     12.31 o
  -4   4  11       17.54       16.23     11.59 o
  -3   4  11       85.25       71.24     11.97 o
  -2   4  11      164.45      177.56     10.44 o
  -1   4  11      321.21      374.82     12.79 o
   0   4  11      649.91      731.02     24.23 o
   1   4  11     1758.87     1868.88     39.09 o
   2   4  11      287.74      278.34     10.56 o
   3   4  11       37.14       33.68     18.27 o
   4   4  11       72.67       72.16     20.96 o
   5   4  11       79.60       60.71     20.80 o
   6   4  11      180.64      176.83     18.14 o
   7   4  11      248.90      246.38     20.07 o
   8   4  11      327.11      371.58     36.02 o
   9   4  11       98.67      124.15     32.97 o
  -8   5  11        4.21        0.71     23.34 o
  -7   5  11        1.78        7.68     14.09 o
  -6   5  11        9.11       14.89     13.53 o
  -5   5  11      132.30      134.99     13.94 o
  -4   5  11      113.01      141.83     12.62 o
  -3   5  11      313.75      333.33     24.55 o
  -2   5  11      555.15      559.45     14.71 o
  -1   5  11      787.96      870.42     22.53 o
   0   5  11      612.77      586.27     13.57 o
   1   5  11      122.11       78.50      8.13 o
   2   5  11       93.80       91.81      6.41 o
   3   5  11      103.10      107.04     13.44 o
   4   5  11       10.36       24.41     17.79 o
   5   5  11      258.24      224.21     24.09 o
   6   5  11      768.88      766.29     23.60 o
   7   5  11      362.83      359.91     21.32 o
   8   5  11      141.35      180.18     19.98 o
   9   5  11        2.27       41.09     30.75 o
  10   5  11       15.36       30.23     33.68 o
  -7   6  11       41.34       39.78     22.71 o
  -6   6  11       96.82      110.66     30.12 o
  -5   6  11      333.65      351.28     15.45 o
  -4   6  11      156.14      142.90     23.50 o
  -3   6  11      168.35      146.98     11.17 o
  -2   6  11       82.25       73.93     10.01 o
  -1   6  11      137.53      138.75     10.56 o
   0   6  11       82.89       66.09     10.75 o
   1   6  11       94.28       68.31      7.19 o
   2   6  11      136.33      127.47      7.10 o
   3   6  11      110.63       96.29      7.42 o
   4   6  11      188.07      133.50     68.26 o
   5   6  11      648.05      731.02     29.24 o
   6   6  11      378.50      405.85     27.62 o
   7   6  11      195.61      193.10     18.70 o
   8   6  11       44.33       27.05     17.43 o
   9   6  11       31.92       30.90     20.31 o
  10   6  11        1.27       23.30     32.10 o
  -7   7  11       89.97       77.71     25.32 o
  -6   7  11      230.16      271.88     26.59 o
  -5   7  11      148.97      186.44     24.45 o
  -4   7  11       36.86       27.00     10.02 o
  -3   7  11       16.28       10.03      9.05 o
  -2   7  11       11.70        9.27      8.25 o
  -1   7  11       41.14       37.04      8.34 o
   0   7  11      487.55      448.93     18.37 o
   1   7  11      987.91      966.39     14.12 o
   2   7  11      460.72      451.39      9.45 o
   3   7  11       14.15        9.86      7.19 o
   4   7  11       73.85       57.52      7.54 o
   5   7  11      117.82       78.87     35.45 o
   6   7  11        4.45        7.17     20.45 o
   7   7  11        2.22       -8.56     24.92 o
   8   7  11       45.82       91.87     22.88 o
   9   7  11       55.83       38.92     22.65 o
  10   7  11       57.61       92.80     35.94 o
  -6   8  11       99.40       80.52     24.81 o
  -5   8  11        0.53      -14.38     20.76 o
  -4   8  11        0.15       10.10     20.21 o
  -3   8  11       18.53       16.68     19.81 o
  -2   8  11      114.75       87.71      7.45 o
  -1   8  11      293.23      230.31     35.72 o
   0   8  11      738.96      616.45     13.85 o
   1   8  11      328.76      315.84     28.83 o
   2   8  11      132.41      148.59      8.76 o
   3   8  11       52.48       59.10      8.17 o
   4   8  11       68.49       58.11      8.06 o
   5   8  11        0.55       -2.50      7.16 o
   6   8  11       80.14       85.47     21.24 o
   7   8  11      154.98      101.84     23.02 o
   8   8  11      302.32      325.73     21.26 o
   9   8  11       69.39       96.92     19.72 o
  10   8  11       76.25       90.78     34.04 o
  -5   9  11       82.65       82.86     24.05 o
  -4   9  11       89.43      106.04     23.82 o
  -3   9  11      208.62      188.50     23.58 o
  -2   9  11      118.35      127.28     21.95 o
  -1   9  11      273.55      273.74     23.10 o
   0   9  11      163.31      152.88     19.58 o
   1   9  11        6.44        9.29      5.51 o
   2   9  11       23.94       15.73     13.91 o
   3   9  11       14.35       -0.24     13.39 o
   4   9  11      217.32      199.49     28.09 o
   5   9  11      136.41      116.95     10.82 o
   6   9  11      111.62      154.90     23.54 o
   7   9  11       84.13       91.02     22.07 o
   8   9  11      193.36      206.32     19.91 o
   9   9  11       39.98       49.28     18.83 o
  10   9  11        2.46       -4.04     29.44 o
  -5  10  11       62.76       77.39     25.92 o
  -4  10  11       57.70       93.12     24.25 o
  -3  10  11      113.32      113.37     22.59 o
  -2  10  11       88.71       82.15     20.65 o
  -1  10  11      190.20      142.73     21.52 o
   0  10  11        4.75       -9.15     17.83 o
   1  10  11       48.55       49.61     17.40 o
   2  10  11      207.25      149.27     18.39 o
   3  10  11      192.97      180.93     18.31 o
   4  10  11      338.92      347.17     45.77 o
   5  10  11      224.56      214.74     13.42 o
   6  10  11      252.97      229.95     24.29 o
   7  10  11       97.36      124.94     23.42 o
   8  10  11       11.44        3.65     26.15 o
  -4  11  11       20.16       16.72     24.33 o
  -3  11  11       10.08      -11.77     22.75 o
  -2  11  11        2.05       -5.83     21.72 o
  -1  11  11       24.93       12.13     20.09 o
   0  11  11       90.88       70.22     20.84 o
   1  11  11       60.98       36.26     19.65 o
   2  11  11       82.45      104.73     19.61 o
   3  11  11      421.05      416.95     23.34 o
   4  11  11       90.67       44.26     15.93 o
   5  11  11       50.68       48.50     12.31 o
   6  11  11       26.50       28.13     20.72 o
   7  11  11       24.89       21.87     21.60 o
   8  11  11       18.71        7.21     21.83 o
   9  11  11       38.38       37.96     30.08 o
  -2  12  11       15.51       18.39     22.03 o
  -1  12  11       80.91       89.16     24.69 o
   0  12  11      112.05      111.98     24.57 o
   1  12  11      149.53      162.71     24.45 o
   2  12  11      103.63      115.31     22.75 o
   3  12  11      135.81      133.62     20.41 o
   4  12  11        4.06       -5.47     17.63 o
   5  12  11        2.69        0.99     20.72 o
   6  12  11       10.16      -11.69     22.27 o
   7  12  11       10.85        3.09     22.55 o
  -1  13  11       67.50       61.42     25.16 o
   0  13  11       20.80       20.88     23.14 o
   1  13  11       19.44       21.12     22.79 o
   2  13  11       35.99       17.83     21.52 o
   3  13  11        7.99        0.83     21.32 o
   4  13  11       14.85       11.41     19.46 o
   6  13  11       35.19       25.32     23.58 o
   7  13  11       75.24       78.70     25.24 o
   2  14  11        2.45      -11.77     23.82 o
   3  14  11      109.59      107.55     26.03 o
   4  14  11       29.49       24.29     21.95 o
  -1  -8  12       28.20       52.11     30.75 o
   0  -8  12        9.16        4.28     31.19 o
   1  -8  12        8.39       -5.71     29.92 o
  -3  -7  12       76.55      132.55     30.27 o
  -2  -7  12       42.75       72.71     29.44 o
  -1  -7  12       33.19       46.25     17.90 o
   0  -7  12       41.98       36.51     20.48 o
   1  -7  12       29.45       13.56     19.48 o
   2  -7  12        2.02       13.00     25.99 o
  -5  -6  12       56.10       70.68     22.40 o
  -4  -6  12       51.37       69.90     22.57 o
  -3  -6  12       43.84       54.83     21.22 o
  -2  -6  12       17.67        9.99     26.35 o
  -1  -6  12       10.15       -9.19     26.07 o
   0  -6  12        2.24        0.71     19.05 o
   1  -6  12       10.51       -0.04     26.59 o
   2  -6  12       47.82       21.79     18.07 o
   3  -6  12        6.63       -5.35     27.86 o
   4  -6  12        8.64        9.07     30.23 o
  -8  -5  12        3.31       25.64     29.40 o
  -7  -5  12       12.28       43.55     30.35 o
  -6  -5  12       93.60      109.84     22.33 o
  -5  -5  12      111.12      134.91     22.52 o
  -4  -5  12       42.48       38.20     26.85 o
  -3  -5  12       14.33       45.53     25.52 o
  -2  -5  12        3.83      -13.00     23.78 o
  -1  -5  12       32.76        2.93     24.29 o
   0  -5  12       35.10       25.37     16.07 o
   1  -5  12       97.37      133.17     18.57 o
   2  -5  12      102.94      139.45     18.27 o
   3  -5  12       70.06       61.80     39.63 o
   4  -5  12       43.50       53.65     31.62 o
   5  -5  12       13.17       32.77     34.16 o
  -8  -4  12        8.79      -11.17     26.71 o
  -7  -4  12       44.53       44.62     29.24 o
  -6  -4  12       33.22       42.14     21.64 o
  -5  -4  12        3.23        0.50     18.81 o
  -4  -4  12       33.79        7.65     23.74 o
  -3  -4  12       16.59        6.74     22.94 o
  -2  -4  12        2.95       22.16     13.29 o
  -1  -4  12       34.22       71.11     15.14 o
   0  -4  12       64.91       64.06     15.61 o
   1  -4  12      118.18      115.89     17.15 o
   2  -4  12       67.51       63.56     16.34 o
   3  -4  12       18.10       22.53     15.74 o
   4  -4  12       10.60       29.05     30.75 o
   5  -4  12        0.11        6.02     30.95 o
   6  -4  12        0.84       23.97     35.15 o
  -8  -3  12       11.82       -0.48     26.03 o
  -7  -3  12       17.86       13.61     19.71 o
  -6  -3  12       11.00        7.81     18.19 o
  -5  -3  12       69.14       80.92     26.59 o
  -4  -3  12      100.71      147.29     25.24 o
  -3  -3  12       59.16       60.99     13.12 o
  -2  -3  12      266.33      260.33     15.52 o
  -1  -3  12      116.82      112.18     14.90 o
   0  -3  12       54.78       54.76     20.57 o
   1  -3  12        5.13       11.21     22.23 o
   2  -3  12        1.92       -1.29     14.93 o
   3  -3  12       31.36       56.43     14.86 o
   4  -3  12        2.11       23.18     27.50 o
   5  -3  12       31.32       40.85     30.91 o
   6  -3  12       61.60       88.33     33.76 o
  -8  -2  12        0.35        0.79     29.05 o
  -7  -2  12        8.12       -1.59     18.45 o
  -6  -2  12       92.04      125.66     19.29 o
  -5  -2  12      245.85      246.00     28.89 o
  -4  -2  12      100.43       84.64     23.54 o
  -3  -2  12       47.59       86.58     23.30 o
  -2  -2  12       94.91       78.83     13.61 o
  -1  -2  12       12.92       12.80     13.77 o
   0  -2  12       26.90       31.27     19.93 o
   1  -2  12        8.84        9.11     21.99 o
   2  -2  12       20.32       30.67     14.22 o
   3  -2  12      144.67      126.95     17.30 o
   4  -2  12      126.10      127.48     27.86 o
   5  -2  12       36.53       50.13     30.63 o
   6  -2  12       27.72       28.49     30.95 o
   7  -2  12       16.75       45.89     35.11 o
  -8  -1  12       21.59       27.74     28.61 o
  -7  -1  12      146.00      111.96     17.92 o
  -6  -1  12      185.16      234.67     29.80 o
  -5  -1  12      158.69      177.49     34.26 o
  -4  -1  12       12.74       18.36     13.13 o
  -3  -1  12        6.00        4.69     13.37 o
  -2  -1  12       47.47       66.55     14.50 o
  -1  -1  12      125.84       86.27     15.25 o
   0  -1  12      298.50      244.53     13.79 o
   1  -1  12      155.33      116.94     12.38 o
   2  -1  12      536.86      482.74     33.39 o
   3  -1  12       71.46       89.41     12.21 o
   4  -1  12       54.69       37.25     11.23 o
   5  -1  12        0.82        5.23     27.14 o
   6  -1  12        0.87       42.56     29.40 o
   7  -1  12        0.82       -5.83     31.82 o
  -8   0  12       50.89       34.20     29.13 o
  -7   0  12       93.05      110.50     36.00 o
  -6   0  12       54.54       51.00     13.11 o
  -5   0  12        3.65      -13.08     13.08 o
  -4   0  12        0.15       -6.41     12.59 o
  -3   0  12        7.73       10.41     13.57 o
  -2   0  12      675.75      632.38     19.54 o
  -1   0  12      665.54      707.91     52.15 o
   0   0  12       95.83      102.57     12.48 o
   1   0  12      170.00      176.43     12.34 o
   2   0  12      576.24      589.63     17.57 o
   3   0  12        6.56        8.45      6.45 o
   4   0  12       13.69       15.72      5.53 o
   5   0  12       18.84       -8.72     26.95 o
   6   0  12       74.52       78.30     31.19 o
   7   0  12       35.28       30.16     31.50 o
   8   0  12       31.60       80.68     34.87 o
  -9   1  12        7.47        5.15     27.38 o
  -8   1  12        3.65      -12.01     26.15 o
  -7   1  12        9.05       16.80     21.75 o
  -6   1  12        6.86        5.98     12.54 o
  -5   1  12       29.39       40.41     12.97 o
  -4   1  12      157.68      160.88     14.62 o
  -3   1  12      511.30      613.79     18.83 o
  -2   1  12      670.72      597.09     19.16 o
  -1   1  12      426.15      430.28     13.18 o
   0   1  12        6.72       -1.87     10.75 o
   1   1  12      618.43      536.84     14.49 o
   2   1  12       65.24       80.78     11.39 o
   3   1  12      140.81      124.98      5.66 o
   4   1  12      610.48      598.10     42.60 o
   5   1  12      261.99      255.91     29.84 o
   6   1  12      135.42      144.83     30.00 o
   7   1  12       44.33      124.86     32.81 o
   8   1  12       82.83      105.96     33.60 o
  -9   2  12        0.33       -3.61     25.44 o
  -8   2  12       17.48       27.62     25.08 o
  -7   2  12       38.35       18.19     22.55 o
  -6   2  12       61.98       58.41     13.34 o
  -5   2  12       86.90       88.33     13.65 o
  -4   2  12      165.66      186.21     18.03 o
  -3   2  12      541.79      561.91     17.65 o
  -2   2  12      173.38      184.48     14.70 o
  -1   2  12       11.93       -3.02     10.61 o
   0   2  12       23.98       13.85     10.74 o
   1   2  12      326.98      382.42     13.33 o
   2   2  12      498.29      469.20     12.06 o
   3   2  12      493.27      406.29     37.63 o
   4   2  12      293.87      344.23     19.29 o
   5   2  12      349.14      372.69     25.32 o
   6   2  12      183.16      165.68     30.67 o
   7   2  12       27.04       33.29     30.31 o
   8   2  12        5.61       30.95     31.86 o
  -9   3  12       64.00       39.31     25.52 o
  -8   3  12       39.56       33.09     23.89 o
  -7   3  12       23.39       12.56     23.18 o
  -6   3  12       45.98       37.42     16.86 o
  -5   3  12       98.31       74.69     10.89 o
  -4   3  12      182.48      206.68     12.12 o
  -3   3  12      218.89      195.21     13.78 o
  -2   3  12       11.32       22.67     12.20 o
  -1   3  12      463.41      505.16     13.23 o
   0   3  12       46.90       85.32     12.48 o
   1   3  12       13.54       -0.62     16.80 o
   2   3  12     1269.61     1358.70     36.14 o
   3   3  12     1144.17     1125.50     35.03 o
   4   3  12      225.56      252.26     25.20 o
   5   3  12      199.40      179.02     25.14 o
   6   3  12        0.11       -0.72     16.81 o
   7   3  12        8.53       27.86     29.20 o
   8   3  12       72.70       69.15     32.41 o
   9   3  12       56.64       65.58     36.50 o
  -8   4  12       21.29       23.02     24.29 o
  -7   4  12        9.28       -1.14     15.41 o
  -6   4  12        8.61        3.00     13.98 o
  -5   4  12        3.07       -0.01     13.12 o
  -4   4  12        8.81       -3.25      9.74 o
  -3   4  12      150.16      134.14     11.23 o
  -2   4  12      108.53      105.78     10.33 o
  -1   4  12       14.21       12.73      7.82 o
   0   4  12      119.48      150.18      9.33 o
   1   4  12      794.18      812.01     16.46 o
   2   4  12      676.70      756.28     22.09 o
   3   4  12      169.69      190.08      8.56 o
   4   4  12       62.18       84.52     22.90 o
   5   4  12       44.81       46.96     23.18 o
   6   4  12       36.00       43.72     17.31 o
   7   4  12       39.07       40.41     17.76 o
   8   4  12      222.63      262.72     35.03 o
   9   4  12       69.43       97.44     35.66 o
  -7   5  12        3.08       40.66     19.97 o
  -6   5  12       20.81       20.82     13.88 o
  -5   5  12       71.36       74.81     13.34 o
  -4   5  12       85.69       92.24     13.18 o
  -3   5  12      430.94      450.70     15.90 o
  -2   5  12      423.80      427.61     20.68 o
  -1   5  12        2.47        0.90      8.87 o
   0   5  12        1.53       11.25      8.36 o
   1   5  12      293.90      366.92     11.02 o
   2   5  12        5.36        4.79      6.08 o
   3   5  12      192.65      170.84     13.00 o
   4   5  12        4.24      -12.68     19.65 o
   5   5  12       72.90       74.54     23.34 o
   6   5  12      222.27      191.21     18.98 o
   7   5  12      155.38      166.25     26.15 o
   8   5  12      105.42      110.86     19.61 o
   9   5  12        1.56       47.35     34.24 o
  -7   6  12       27.31       50.84     24.09 o
  -6   6  12       54.75       99.38     24.37 o
  -5   6  12      173.28      161.83     20.57 o
  -4   6  12      191.73      183.33     13.24 o
  -3   6  12      138.18      145.48     12.06 o
  -2   6  12        2.45       -0.37     10.03 o
  -1   6  12      160.60      155.18     11.24 o
   0   6  12       15.39        9.68      8.66 o
   1   6  12       16.23        2.93      8.09 o
   2   6  12       97.28       94.78      7.11 o
   3   6  12      164.50      168.77      8.37 o
   4   6  12       16.28       65.30     19.65 o
   5   6  12      253.77      246.40     25.56 o
   6   6  12      166.14      163.10     23.66 o
   7   6  12      187.57      183.97     24.57 o
   8   6  12        7.17       11.79     18.58 o
   9   6  12        7.72       29.79     19.43 o
  -6   7  12      142.76      146.42     25.20 o
  -5   7  12      111.60      135.36     23.46 o
  -4   7  12       50.68       43.22     11.19 o
  -3   7  12       24.59        5.69      9.87 o
  -2   7  12      195.87      192.74     14.76 o
  -1   7  12      205.89      249.68     11.39 o
   0   7  12      154.85      149.51     10.53 o
   1   7  12      483.00      465.44     15.43 o
   2   7  12      482.98      509.85     13.36 o
   3   7  12        2.54        9.22      7.77 o
   4   7  12        1.62        1.99      5.76 o
   5   7  12       34.41       32.53     19.77 o
   7   7  12        3.93        1.36     17.89 o
   8   7  12       56.21       51.99     22.01 o
   9   7  12       23.59       23.17     19.46 o
  -6   8  12       27.76       33.56     24.33 o
  -5   8  12        0.21       -1.03     23.06 o
  -4   8  12        0.10       -7.09     19.14 o
  -3   8  12       62.35       73.07     21.08 o
  -2   8  12      248.77      310.27     23.97 o
  -1   8  12      333.26      294.19     20.55 o
   0   8  12      355.54      332.36     21.89 o
   1   8  12      410.26      390.44     19.22 o
   2   8  12      196.20      175.42      8.46 o
   3   8  12       11.09        3.85      8.80 o
   4   8  12        6.40        7.86     10.22 o
   5   8  12        0.80        8.56     21.16 o
   6   8  12       97.39       83.29     22.90 o
   7   8  12      130.84      117.65     26.03 o
   8   8  12      137.91      139.72     20.13 o
   9   8  12       49.52       63.60     20.32 o
  -5   9  12       49.27       29.76     22.90 o
  -4   9  12      129.82      131.56     23.06 o
  -3   9  12      209.18      248.26     25.16 o
  -2   9  12      175.85      218.90     23.54 o
  -1   9  12      222.43      219.21     22.79 o
   0   9  12       75.79       86.78     18.19 o
   1   9  12       51.13       36.00     10.20 o
   2   9  12       30.60       11.77     13.51 o
   3   9  12      159.71      113.98     12.11 o
   4   9  12      121.49      123.49     11.35 o
   5   9  12       89.60      120.94     22.35 o
   6   9  12       78.08       74.70     23.34 o
   7   9  12      114.10      118.80     24.73 o
   8   9  12       75.24       61.80     19.17 o
   9   9  12       44.09       44.80     19.69 o
  -4  10  12       78.38       58.61     23.82 o
  -3  10  12       65.98      106.52     23.46 o
  -2  10  12      127.94      109.45     21.56 o
  -1  10  12      131.48       89.56     22.23 o
   0  10  12        0.74       -8.24     18.43 o
   1  10  12       38.34       42.16     17.71 o
   2  10  12      300.68      294.98     19.73 o
   3  10  12      242.91      226.82     17.32 o
   4  10  12      169.90      162.35     13.13 o
   5  10  12      221.25      251.79     26.35 o
   6  10  12       73.07       80.08     22.79 o
   7  10  12       41.09       74.18     22.51 o
   8  10  12       15.00      -11.74     18.77 o
   9  10  12        4.23       16.44     30.63 o
  -3  11  12       12.51        5.39     21.91 o
  -2  11  12        9.15       13.91     20.96 o
  -1  11  12       45.66       37.13     21.79 o
   0  11  12       47.52       37.57     21.91 o
   1  11  12       91.99      104.26     20.05 o
   2  11  12      200.22      174.40     20.37 o
   3  11  12      202.25      236.09     19.69 o
   4  11  12       27.59       28.79     18.19 o
   5  11  12       63.70       41.29     22.39 o
   6  11  12        3.67       -8.56     22.79 o
   7  11  12        1.06        3.76     22.79 o
   8  11  12        0.87      -11.25     23.70 o
  -2  12  12        9.18        2.06     24.57 o
  -1  12  12      100.04       88.96     25.48 o
   0  12  12       57.83       89.95     24.61 o
   1  12  12      103.05      121.45     22.55 o
   2  12  12      144.05      132.83     22.15 o
   3  12  12       47.55       51.47     18.94 o
   4  12  12        7.50        0.59     16.37 o
   5  12  12       10.65       11.89     23.30 o
   6  12  12       11.93       -0.08     22.59 o
   7  12  12        3.52       -1.11     23.42 o
  -1  13  12       60.35       59.88     26.11 o
   0  13  12       29.14       20.65     25.44 o
   1  13  12       19.01       18.86     22.82 o
   2  13  12       10.40        4.32     22.35 o
   3  13  12       53.13       57.42     20.61 o
   5  13  12       50.67       62.13     24.49 o
   6  13  12       25.96       45.73     24.13 o
   1  14  12        4.13      -10.07     25.72 o
   2  14  12        4.18       -4.36     23.93 o
   3  14  12      164.53      140.12     25.76 o
  -1  -7  13       30.26       30.99     31.15 o
   0  -7  13       12.82       14.11     30.31 o
  -2  -6  13       17.88       23.30     27.70 o
  -1  -6  13        8.57       -8.32     27.58 o
   0  -6  13        1.58       11.61     29.09 o
   1  -6  13       13.54       14.37     19.32 o
  -6  -5  13       12.26       13.16     32.73 o
  -5  -5  13       31.12       40.38     34.12 o
  -4  -5  13       62.61       73.67     21.45 o
  -3  -5  13       43.30       47.35     28.09 o
  -2  -5  13        0.34       -8.76     26.39 o
  -1  -5  13       50.39       23.62     25.84 o
   0  -5  13       49.79       47.43     26.75 o
   1  -5  13       92.90      100.07     18.84 o
   2  -5  13       46.71       58.03     18.25 o
   3  -5  13       28.82       22.63     31.07 o
   4  -5  13       28.89       12.68     32.73 o
  -7  -4  13        2.68        7.57     28.61 o
  -6  -4  13        7.13        7.69     29.09 o
  -5  -4  13        3.68        3.03     20.82 o
  -4  -4  13        4.33       -6.30     25.00 o
  -3  -4  13        6.17        1.86     25.76 o
  -2  -4  13       22.53       29.13     25.16 o
  -1  -4  13       60.31       66.65     25.80 o
   0  -4  13       65.11       88.57     16.82 o
   1  -4  13       92.34      124.71     18.16 o
   2  -4  13       36.18       39.58     17.03 o
   3  -4  13       17.24       -0.95     28.89 o
   4  -4  13        3.08       38.60     32.30 o
   5  -4  13        0.09        1.35     31.82 o
  -7  -3  13       11.21       22.47     28.41 o
  -6  -3  13       11.86        5.15     20.26 o
  -5  -3  13       19.95       20.29     27.50 o
  -4  -3  13       52.91       51.87     25.28 o
  -3  -3  13       44.60       47.75     24.61 o
  -2  -3  13      201.95      170.07     15.66 o
  -1  -3  13      162.46      137.68     16.13 o
   0  -3  13       95.56       79.89     21.99 o
   1  -3  13        2.29        5.23     21.91 o
   2  -3  13        6.71       12.32     15.02 o
   3  -3  13        8.17       10.46     25.20 o
   4  -3  13       14.65       13.79     28.77 o
   5  -3  13       31.51       31.74     32.14 o
   6  -3  13       63.75       89.63     36.73 o
  -7  -2  13       44.97       66.08     24.69 o
  -6  -2  13       36.29       12.70     18.77 o
  -5  -2  13      105.39      102.31     27.74 o
  -4  -2  13       59.02       57.22     24.37 o
  -3  -2  13       99.77       60.95     24.49 o
  -2  -2  13      173.42      209.93     16.17 o
  -1  -2  13        6.07       18.21     16.31 o
   0  -2  13        5.74       -6.54     20.61 o
   1  -2  13        4.43       20.57     23.18 o
   2  -2  13       73.48       96.35     15.29 o
   3  -2  13      102.92      121.10     14.72 o
   4  -2  13       93.58      101.80     28.29 o
   5  -2  13       63.15      103.62     32.53 o
   6  -2  13       54.94       50.21     32.34 o
  -7  -1  13       69.51       98.34     19.19 o
  -6  -1  13      108.58      114.20     27.70 o
  -5  -1  13      173.05      163.70     16.21 o
  -4  -1  13        2.72       17.56     14.05 o
  -3  -1  13       50.67       70.35     15.39 o
  -2  -1  13       14.45       34.07     15.01 o
  -1  -1  13       54.98       85.21     27.92 o
   0  -1  13      225.49      189.85     23.10 o
   1  -1  13      152.07      148.48     22.86 o
   2  -1  13      388.53      443.93     29.92 o
   3  -1  13      191.29      176.89     13.84 o
   4  -1  13       85.05      130.57     30.12 o
   5  -1  13       18.06       33.44     30.12 o
   6  -1  13        0.37       15.18     31.58 o
   7  -1  13        9.45       23.78     33.72 o
  -8   0  13      114.37       96.01     31.19 o
  -7   0  13       40.85       49.58     17.79 o
  -6   0  13       30.37        8.72     24.41 o
  -5   0  13        0.68       -3.97     13.99 o
  -4   0  13        2.08       10.33     13.86 o
  -3   0  13       11.72       18.92     15.99 o
  -2   0  13      107.67       92.13     15.38 o
  -1   0  13      384.02      452.57     24.75 o
   0   0  13      215.55      249.29     14.20 o
   1   0  13      357.14      431.81     46.66 o
   2   0  13      201.63      206.95     18.56 o
   3   0  13       49.49       45.96     10.82 o
   4   0  13        7.01        0.20     25.48 o
   5   0  13        1.97       33.44     29.52 o
   6   0  13       55.27       66.18     33.05 o
   7   0  13        5.94       19.34     33.80 o
  -8   1  13       10.63       26.83     28.65 o
  -7   1  13        4.47       25.92     25.32 o
  -6   1  13        4.32       22.55     23.10 o
  -5   1  13       88.98       79.03     14.95 o
  -4   1  13       15.86       12.77     13.82 o
  -3   1  13       70.79       59.13     14.94 o
  -2   1  13      513.54      612.61     47.61 o
  -1   1  13      427.14      401.73     18.57 o
   0   1  13       19.26       12.10     11.25 o
   1   1  13      582.32      580.96     23.91 o
   2   1  13       56.38       37.02      9.46 o
   3   1  13       17.52       16.70      8.93 o
   4   1  13      187.70      161.98     18.95 o
   5   1  13      142.72      141.51     30.43 o
   6   1  13       98.59      116.26     31.23 o
   7   1  13       68.73       73.78     33.88 o
  -8   2  13       12.44        4.56     27.18 o
  -7   2  13       40.51       27.54     24.96 o
  -6   2  13       76.60       91.87     14.47 o
  -5   2  13      135.63      170.02     15.43 o
  -4   2  13        3.44       -0.70     12.87 o
  -3   2  13       43.20       36.60     12.87 o
  -2   2  13      202.30      251.13     15.66 o
  -1   2  13       55.42       49.17     15.11 o
   0   2  13       33.15       34.55     17.08 o
   1   2  13       63.74       27.10     10.68 o
   2   2  13       35.24       37.59      9.10 o
   3   2  13       73.93       78.87     20.07 o
   4   2  13      214.49      218.96     28.53 o
   5   2  13      260.50      279.78     21.10 o
   6   2  13       35.81       92.69     29.44 o
   7   2  13       45.10       83.45     33.17 o
   8   2  13       27.76       52.50     34.16 o
  -8   3  13       54.18       52.35     26.15 o
  -7   3  13       71.56       44.90     24.37 o
  -6   3  13       70.38      110.67     19.26 o
  -5   3  13        8.98       23.59     13.57 o
  -4   3  13       20.62       15.78     13.26 o
  -3   3  13      115.27      121.61     14.19 o
  -2   3  13        0.75        0.76     13.14 o
  -1   3  13      448.05      464.16     52.01 o
   0   3  13       14.34        5.71     10.74 o
   1   3  13       74.71      106.09     11.41 o
   2   3  13      206.59      200.75     14.48 o
   3   3  13      297.07      277.50     26.55 o
   4   3  13      145.59      134.81     23.58 o
   5   3  13      154.84      123.91     19.02 o
   6   3  13        0.96       17.74     24.89 o
   7   3  13        1.82       35.94     30.20 o
   8   3  13       13.32       27.90     34.40 o
  -8   4  13       31.24       27.90     25.16 o
  -7   4  13       20.60       27.54     16.01 o
  -6   4  13       15.11       12.13     11.44 o
  -5   4  13       28.52       31.37     11.25 o
  -4   4  13       40.51       28.37     11.27 o
  -3   4  13       21.81       16.70     10.68 o
  -2   4  13      150.25      149.76     11.48 o
  -1   4  13      217.21      244.08     15.47 o
   0   4  13       84.68       50.74     11.71 o
   1   4  13       57.33       48.36     10.77 o
   2   4  13      131.42      124.52     15.37 o
   3   4  13      198.10      154.31     18.66 o
   4   4  13       84.93       69.66     24.17 o
   5   4  13        3.30        7.51     16.97 o
   6   4  13        8.23        4.73     17.32 o
   7   4  13       36.10       56.68     27.36 o
   8   4  13       84.81       54.92     33.33 o
  -7   5  13        3.01        3.92     23.97 o
  -6   5  13       36.55       40.11     14.91 o
  -5   5  13      107.87      108.52     14.49 o
  -4   5  13      151.30      166.87     15.43 o
  -3   5  13      293.22      292.56     12.92 o
  -2   5  13      645.44      708.30     18.58 o
  -1   5  13       18.64       26.00      9.64 o
   0   5  13        5.53        8.35      8.41 o
   1   5  13        9.85       14.46      7.61 o
   2   5  13       28.34       28.61      9.84 o
   3   5  13       36.70       34.51      6.35 o
   4   5  13        0.84      -18.51     22.71 o
   5   5  13      176.13      150.50     25.08 o
   6   5  13       82.59       79.75     18.35 o
   7   5  13       63.35       95.86     36.38 o
   8   5  13       45.27       63.85     21.17 o
  -6   6  13       71.75       88.53     24.61 o
  -5   6  13       96.83      116.58     25.78 o
  -4   6  13      158.27      164.34     25.00 o
  -3   6  13      338.32      302.85     25.38 o
  -2   6  13      256.33      254.79     21.12 o
  -1   6  13      221.87      206.97     11.15 o
   0   6  13       48.52       43.02     10.68 o
   1   6  13       17.48       24.83      8.61 o
   2   6  13       71.00       78.45      7.92 o
   3   6  13      151.77      140.40     22.59 o
   4   6  13       83.00       81.99     22.35 o
   5   6  13      271.25      307.22     28.45 o
   6   6  13       92.56      136.39     25.96 o
   7   6  13       50.76       22.81     20.01 o
   8   6  13        0.21       10.94     20.47 o
  -6   7  13      116.00       74.26     24.96 o
  -5   7  13      129.79       96.85     23.50 o
  -4   7  13       85.82       78.70     22.07 o
  -3   7  13       31.24       35.80     11.20 o
  -2   7  13       55.87       55.02     11.10 o
  -1   7  13      466.67      447.35     38.50 o
   0   7  13      405.59      404.20     12.22 o
   1   7  13      319.23      298.02      9.60 o
   2   7  13      262.91      272.71     13.51 o
   3   7  13       32.85       36.72      8.71 o
   4   7  13       73.64       90.59     21.72 o
   5   7  13        9.91       22.67     20.57 o
   6   7  13        1.26      -16.76     24.21 o
   7   7  13        1.16        3.29     18.74 o
   8   7  13       27.17       45.98     20.84 o
   9   7  13        1.88       29.16     27.10 o
  -5   8  13       16.45       18.62     22.67 o
  -4   8  13       31.78        7.25     22.51 o
  -3   8  13        0.76        3.49     21.20 o
  -2   8  13      356.57      336.19     24.49 o
  -1   8  13      475.61      448.36     18.66 o
   0   8  13      367.42      366.72     33.23 o
   1   8  13      295.94      319.99     14.95 o
   2   8  13      161.83      169.09     12.45 o
   3   8  13        7.37       -2.65      9.39 o
   4   8  13       36.10       31.11     20.76 o
   5   8  13       38.52       40.50     21.36 o
   6   8  13       87.05       84.76     24.61 o
   7   8  13      104.66      104.97     25.00 o
   8   8  13       37.88       50.00     19.44 o
   9   8  13       45.07       54.96     26.11 o
  -5   9  13        3.11       16.13     23.50 o
  -4   9  13       18.97       13.75     23.18 o
  -3   9  13      106.20      113.09     23.18 o
  -2   9  13      343.24      345.50     25.20 o
  -1   9  13      210.45      258.01     22.82 o
   0   9  13       39.33       39.11     17.83 o
   1   9  13       50.41       38.04     15.77 o
   2   9  13        0.80        8.28     13.43 o
   3   9  13       23.97       16.35     10.54 o
   4   9  13       39.99       39.63     22.79 o
   5   9  13      111.94      115.55     24.92 o
   6   9  13      112.71      125.81     25.08 o
   7   9  13      130.31      123.08     27.34 o
   8   9  13        6.27        9.94     20.18 o
   9   9  13       39.28       48.50     26.79 o
  -4  10  13       32.12       39.78     22.63 o
  -3  10  13       56.03       65.46     24.33 o
  -2  10  13      141.89      164.96     24.13 o
  -1  10  13       63.78       49.33     21.08 o
   0  10  13        0.02       -0.52     18.23 o
   1  10  13        5.71        4.00     16.05 o
   2  10  13       71.77       70.18     16.17 o
   3  10  13      104.02      117.05     12.87 o
   4  10  13      196.36      169.05     25.00 o
   5  10  13      152.00      200.83     26.11 o
   6  10  13       56.70      104.81     25.48 o
   7  10  13       22.50       61.22     23.06 o
   8  10  13        1.53       -2.81     19.10 o
  -3  11  13       17.37        0.04     24.09 o
  -2  11  13       13.30        7.17     22.51 o
  -1  11  13       33.23       21.08     22.79 o
   0  11  13       30.85       29.40     19.97 o
   1  11  13       56.99       40.85     18.51 o
   2  11  13       96.19       80.52     18.11 o
   3  11  13       79.16       95.50     16.88 o
   4  11  13       50.97       57.22     24.25 o
   5  11  13       53.74       46.76     25.28 o
   6  11  13        4.40       -8.76     24.37 o
   7  11  13       13.44       -4.91     23.54 o
  -2  12  13       17.15        1.78     22.07 o
  -1  12  13       97.89       99.50     26.39 o
   0  12  13       18.92       19.69     21.36 o
   1  12  13       29.81       58.57     21.68 o
   2  12  13       80.22       82.70     20.49 o
   3  12  13       13.55        6.93     17.12 o
   5  12  13        2.24      -11.45     23.46 o
   6  12  13       12.60       34.24     24.25 o
   7  12  13       43.20       45.25     24.77 o
   0  13  13        6.56       -5.27     24.53 o
   1  13  13        1.37       24.96     22.98 o
   2  13  13        1.87        6.10     20.25 o
   0  -6  14        0.98       15.85     30.04 o
  -2  -5  14        1.94       23.50     27.38 o
  -1  -5  14       18.30       -9.83     28.06 o
   0  -5  14       27.36       26.04     19.79 o
   1  -5  14       74.56       83.53     29.80 o
   3  -5  14       13.37       48.38     30.51 o
   4  -5  14        4.29        2.10     33.92 o
  -6  -4  14        1.31        9.03     31.38 o
  -5  -4  14        0.56      -11.93     32.89 o
  -4  -4  14        9.98       -2.26     28.73 o
  -3  -4  14       26.57        2.93     25.99 o
  -2  -4  14       23.59       13.83     25.44 o
  -1  -4  14       49.73       60.03     27.62 o
   0  -4  14       64.86       87.34     27.70 o
   1  -4  14       38.84       80.26     20.01 o
   2  -4  14       12.90       31.03     28.61 o
   3  -4  14        8.68       10.34     30.63 o
   4  -4  14        0.04       23.38     30.87 o
  -7  -3  14        6.71       23.38     29.72 o
  -6  -3  14       24.08       14.15     29.32 o
  -5  -3  14       57.03       28.21     29.28 o
  -4  -3  14       88.90      103.58     27.90 o
  -3  -3  14       46.89       86.62     27.50 o
  -2  -3  14       85.81      120.03     27.62 o
  -1  -3  14       91.98      101.13     31.74 o
   0  -3  14       85.91       61.24     17.04 o
   1  -3  14        0.14        9.99     23.34 o
   2  -3  14        8.91       34.44     27.03 o
   3  -3  14       10.44       38.79     29.52 o
   4  -3  14        8.54       34.95     30.71 o
   5  -3  14       13.13       19.85     32.14 o
  -7  -2  14       87.13       97.80     29.52 o
  -6  -2  14       92.19      103.68     21.89 o
  -5  -2  14       94.47      107.23     30.31 o
  -4  -2  14       54.64       38.24     25.76 o
  -3  -2  14       65.62       59.88     24.77 o
  -2  -2  14       75.59       62.55     19.93 o
  -1  -2  14       16.40        9.47     15.11 o
   0  -2  14        7.37       11.37     21.28 o
   1  -2  14       73.88       83.53     25.60 o
   2  -2  14       63.29       56.86     15.68 o
   3  -2  14       45.22       97.32     28.06 o
   4  -2  14       23.14       57.42     30.71 o
   5  -2  14       56.96       74.10     32.49 o
  -7  -1  14      108.56      113.73     28.13 o
  -6  -1  14      140.17      123.95     30.79 o
  -5  -1  14       93.39       58.65     28.21 o
  -4  -1  14        4.87        9.31     23.70 o
  -3  -1  14       28.70       41.94     17.53 o
  -2  -1  14        0.21        2.78     15.64 o
  -1  -1  14       31.01       24.17     23.14 o
   0  -1  14      188.34      162.86     23.14 o
   1  -1  14      176.89      184.70     25.76 o
   2  -1  14      155.00      139.33     15.66 o
   3  -1  14      117.35       76.80     27.46 o
   4  -1  14       33.84       50.09     28.45 o
   5  -1  14       27.44       49.33     31.03 o
   6  -1  14        0.95       15.18     34.28 o
  -7   0  14       57.68      102.59     29.64 o
  -6   0  14       20.61       48.62     28.13 o
  -5   0  14        5.01       18.11     14.97 o
  -4   0  14       12.58        0.57     14.97 o
  -3   0  14        1.97        0.61     14.99 o
  -2   0  14       44.96       50.11     16.05 o
  -1   0  14      212.35      190.82     17.76 o
   0   0  14      269.96      314.32     27.62 o
   1   0  14      188.48      162.31     18.18 o
   2   0  14       48.26       58.25     23.93 o
   3   0  14       26.47       51.83     27.38 o
   4   0  14        0.37        2.42     27.30 o
   5   0  14       14.87       39.47     29.60 o
   6   0  14       47.85       67.60     32.37 o
  -7   1  14        1.16       24.21     26.95 o
  -6   1  14        4.43       23.54     25.72 o
  -5   1  14       72.76       81.94     16.01 o
  -4   1  14       27.99       28.38     15.14 o
  -3   1  14      146.14      165.07     16.69 o
  -2   1  14      262.20      274.20     18.09 o
  -1   1  14      296.46      327.72     28.45 o
   0   1  14      104.06       97.36     23.58 o
   1   1  14      109.09       77.59     23.82 o
   2   1  14        0.11       10.01     20.33 o
   3   1  14       39.20       33.23     34.61 o
   4   1  14       81.15      116.34     29.60 o
   5   1  14      143.40      190.64     31.34 o
   6   1  14      128.77      144.44     34.75 o
   7   1  14       53.45       52.66     34.63 o
  -7   2  14       31.95       23.42     24.49 o
  -6   2  14      122.61      102.12     26.15 o
  -5   2  14      178.78      135.45     15.91 o
  -4   2  14       31.67       56.06     16.43 o
  -3   2  14       36.56       76.75     14.85 o
  -2   2  14       88.66       65.78     15.28 o
  -1   2  14        5.14        8.84     20.61 o
   0   2  14        8.17        6.08     11.72 o
   1   2  14        0.76       -0.04     23.62 o
   2   2  14       18.74       -6.97     22.31 o
   3   2  14      234.10      237.80     26.55 o
   4   2  14      208.99      223.07     20.76 o
   5   2  14      167.26      201.24     21.99 o
   6   2  14       31.97       76.64     30.83 o
   7   2  14       16.26       65.03     34.20 o
  -8   3  14       74.96       51.16     27.46 o
  -7   3  14      111.20       78.22     26.71 o
  -6   3  14      153.05      177.06     16.51 o
  -5   3  14       69.69       81.40     15.27 o
  -4   3  14       34.55       37.11     14.08 o
  -3   3  14        0.15        4.07     13.53 o
  -2   3  14        4.88       11.12     13.98 o
  -1   3  14      147.69      150.20     15.80 o
   0   3  14       32.12       31.76     17.95 o
   1   3  14      449.00      389.29     21.32 o
   2   3  14      267.47      256.10     26.07 o
   3   3  14      256.27      303.93     28.09 o
   4   3  14      115.84      138.09     30.41 o
   5   3  14       54.03       41.65     19.17 o
   6   3  14        0.17       12.27     19.40 o
   7   3  14       10.12       28.09     31.74 o
  -7   4  14       62.05        6.86     24.29 o
  -6   4  14       51.88       67.78     15.20 o
  -5   4  14        1.84        7.53     13.38 o
  -4   4  14       22.77       25.23     13.53 o
  -3   4  14       56.58       77.86     14.31 o
  -2   4  14      258.99      280.08     16.27 o
  -1   4  14      164.39      143.24     14.65 o
   0   4  14       48.50       55.61     21.95 o
   1   4  14      278.37      306.14     13.86 o
   2   4  14      268.01      276.12     27.38 o
   3   4  14       66.12       55.83     24.37 o
   4   4  14       21.37       17.28     24.49 o
   5   4  14        1.55       -4.42     17.91 o
   6   4  14       22.99       36.50     19.04 o
   7   4  14       76.03       85.79     21.15 o
  -6   5  14        0.53       23.13     15.17 o
  -5   5  14      107.98       99.06     12.64 o
  -4   5  14      322.88      314.40     14.92 o
  -3   5  14      256.75      272.50     13.36 o
  -2   5  14      480.47      499.65     14.47 o
  -1   5  14       95.28       94.32     12.23 o
   0   5  14      233.72      232.65     25.08 o
   1   5  14        1.96       16.25     21.04 o
   2   5  14        3.50        8.28     21.08 o
   3   5  14       77.75       69.62     23.82 o
   4   5  14       65.65       94.79     25.52 o
   5   5  14      176.32      177.80     26.67 o
   6   5  14       69.68      100.83     20.13 o
   7   5  14       61.23      101.99     26.61 o
   8   5  14       96.20      106.83     25.66 o
  -6   6  14       39.06       63.60     24.77 o
  -5   6  14      102.34      152.56     25.36 o
  -4   6  14      242.14      257.53     15.67 o
  -3   6  14      284.76      280.63     13.45 o
  -2   6  14      194.34      236.67     12.12 o
  -1   6  14       21.84       34.22     10.16 o
   0   6  14       71.30       60.73     10.14 o
   1   6  14       69.27       62.74     11.11 o
   2   6  14      196.30      193.34     25.52 o
   3   6  14      157.40      171.34     25.16 o
   4   6  14      167.96      195.48     24.92 o
   5   6  14      248.61      245.80     29.40 o
   6   6  14      165.39      133.30     28.02 o
   7   6  14       42.49       60.73     24.25 o
   8   6  14       13.17       26.01     22.01 o
  -5   7  14      141.35      153.35     26.39 o
  -4   7  14       62.92       47.35     21.79 o
  -3   7  14       70.99       65.07     21.95 o
  -2   7  14        0.05       -6.20     11.05 o
  -1   7  14       12.50       11.31      9.91 o
   0   7  14      190.65      178.01     10.97 o
   1   7  14      232.69      247.56     18.70 o
   2   7  14      289.76      294.63     13.02 o
   3   7  14      128.01      128.72      9.49 o
   4   7  14      199.06      238.99     26.67 o
   5   7  14       53.12       78.34     24.21 o
   6   7  14       21.64       25.96     25.08 o
   7   7  14        8.77       20.07     20.31 o
   8   7  14        6.55        3.55     21.07 o
   9   7  14        0.57       10.42     28.25 o
  -5   8  14       35.26       32.22     23.54 o
  -4   8  14        3.83       -4.08     22.35 o
  -2   8  14       10.82       11.49     20.49 o
  -1   8  14       54.13       79.77     19.97 o
   0   8  14      494.52      474.40     22.55 o
   1   8  14      319.86      334.53     27.20 o
   2   8  14      159.88      178.44     12.94 o
   3   8  14       91.49      105.11     20.33 o
   4   8  14       74.61       31.90     23.10 o
   5   8  14        6.03        2.38     23.38 o
   6   8  14       36.21       19.46     25.64 o
   7   8  14      108.74      130.81     29.48 o
   8   8  14       19.55       44.26     25.68 o
   9   8  14       42.52       48.74     26.75 o
  -4   9  14        2.89       -9.31     22.27 o
  -3   9  14        8.20       18.86     22.43 o
  -2   9  14       48.38       43.39     22.51 o
  -1   9  14      160.18      162.31     20.57 o
   0   9  14      128.21      126.49     18.47 o
   1   9  14       47.85       32.75     12.75 o
   2   9  14        0.43       -6.35     11.07 o
   3   9  14       12.80       14.27     21.75 o
   4   9  14        1.19       12.01     22.43 o
   5   9  14       58.76       86.07     25.04 o
   6   9  14      200.06      207.05     27.74 o
   7   9  14      118.21      167.74     28.37 o
   8   9  14        3.33       15.22     26.59 o
  -3  10  14        1.97        0.79     22.75 o
  -2  10  14       38.68       37.64     22.31 o
  -1  10  14       68.21       49.97     21.91 o
   0  10  14        0.11       -7.65     17.87 o
   1  10  14        3.56        2.62     16.01 o
   2  10  14        5.00       -1.35     21.95 o
   3  10  14        7.93        9.79     21.24 o
   4  10  14      110.99      101.40     24.61 o
   5  10  14      110.89      101.25     26.35 o
   6  10  14      147.15      186.68     28.49 o
   7  10  14       10.44       -5.98     24.33 o
   8  10  14        0.77       -0.52     27.26 o
  -2  11  14        6.95        0.91     24.09 o
  -1  11  14        5.64       25.72     23.18 o
   0  11  14       50.78       65.74     21.44 o
   1  11  14       57.63       53.10     18.98 o
   2  11  14        8.66       22.03     16.68 o
   3  11  14       22.17       13.31     24.92 o
   4  11  14       72.13       75.73     26.71 o
   5  11  14       51.99       36.18     23.78 o
   6  11  14       17.34       24.53     24.81 o
   7  11  14       11.38        4.95     24.65 o
  -1  12  14       81.28       59.91     25.68 o
   0  12  14       36.42       56.31     23.06 o
   1  12  14       10.40       -0.32     20.72 o
   2  12  14        3.50      -12.52     18.19 o
   3  12  14        7.17      -15.93     25.52 o
   4  12  14       11.95       -9.19     25.80 o
   0  13  14        3.97       -9.19     23.54 o
   3  -4  15       11.85        1.86     30.83 o
   4  -4  15        0.64        0.04     34.20 o
  -3  -3  15       52.24       47.00     28.17 o
  -2  -3  15       36.94       24.53     28.13 o
  -1  -3  15       47.25       40.50     27.34 o
   0  -3  15       26.55       39.31     26.99 o
   1  -3  15        0.86       20.88     25.76 o
   2  -3  15        6.36       45.49     29.40 o
   3  -3  15        1.61        3.17     28.89 o
   4  -3  15       14.53       31.98     32.77 o
  -6  -2  15       35.30       31.42     29.80 o
  -5  -2  15       44.95       53.10     29.44 o
  -4  -2  15       81.63      116.82     28.61 o
  -3  -2  15       39.29       57.81     27.82 o
  -2  -2  15       21.59      -10.98     25.96 o
  -1  -2  15       10.67       22.22     16.35 o
   0  -2  15       10.75        8.71     16.95 o
   1  -2  15       43.38       38.87     25.92 o
   2  -2  15       24.10       34.28     26.35 o
   3  -2  15       39.15       67.96     27.82 o
   4  -2  15       11.85       37.41     31.27 o
   5  -2  15       45.13       93.32     34.87 o
  -5  -1  15       85.54       94.51     30.16 o
  -4  -1  15       29.35       24.29     25.64 o
  -3  -1  15        7.87      -13.51     24.85 o
  -2  -1  15        1.38        6.42     23.46 o
  -1  -1  15       33.36       26.80     28.49 o
   0  -1  15      169.79      179.15     25.68 o
   1  -1  15       60.23       47.35     25.16 o
   2  -1  15       75.75       92.21     28.49 o
   3  -1  15       90.99       81.87     28.73 o
   4  -1  15       26.56       22.59     30.20 o
   5  -1  15       31.34       69.78     33.52 o
  -6   0  15       20.77      -13.99     28.13 o
  -5   0  15        0.06      -14.50     26.35 o
  -4   0  15       18.54       18.57     16.24 o
  -3   0  15       29.04       31.58     16.34 o
  -2   0  15       31.02       49.76     16.88 o
  -1   0  15      122.39      131.25     17.57 o
   0   0  15      165.19      194.17     28.17 o
   1   0  15       76.87       79.86     30.85 o
   2   0  15       64.10       95.02     27.10 o
   3   0  15        9.58       19.46     28.29 o
   4   0  15        0.81       33.84     30.35 o
   5   0  15       18.01       31.15     33.52 o
   6   0  15       32.19       67.17     35.82 o
  -7   1  15        0.14       -6.06     26.27 o
  -6   1  15        6.33      -13.43     26.59 o
  -5   1  15       46.08       35.98     26.35 o
  -4   1  15       47.35       68.29     19.54 o
  -3   1  15      120.18       95.04     16.60 o
  -2   1  15      144.67       95.81     16.57 o
  -1   1  15      265.97      279.69     35.76 o
   0   1  15      114.97      146.62     27.14 o
   1   1  15       12.59       39.51     25.56 o
   2   1  15        4.57        0.91     18.10 o
   3   1  15       41.11       58.21     18.73 o
   4   1  15       28.55       22.79     29.44 o
   5   1  15      147.88      122.80     32.57 o
   6   1  15      146.43      188.70     36.46 o
  -7   2  15       21.28       29.68     26.27 o
  -6   2  15       91.95       83.93     25.99 o
  -5   2  15       82.98       94.43     17.00 o
  -4   2  15       59.65       34.47     19.36 o
  -3   2  15       58.23       53.88     15.48 o
  -2   2  15       47.71       48.98     15.75 o
  -1   2  15        5.56        5.54     15.44 o
   0   2  15        1.91        2.06     24.01 o
   1   2  15       11.56       23.78     22.94 o
   2   2  15       34.45       63.44     25.76 o
   3   2  15      169.44      177.28     20.90 o
   4   2  15      142.21      143.70     27.22 o
   5   2  15      136.97      144.99     32.73 o
   6   2  15       95.02      136.95     34.00 o
  -7   3  15       92.20       67.21     26.11 o
  -6   3  15      141.03      196.63     27.18 o
  -5   3  15       52.07       70.83     15.85 o
  -4   3  15       33.32       48.99     21.26 o
  -3   3  15        0.55        0.02     17.87 o
  -2   3  15        3.39       13.87     14.09 o
  -1   3  15       50.55       36.43     15.21 o
   0   3  15      123.73      152.44     26.75 o
   1   3  15      360.55      477.65     31.66 o
   2   3  15      211.78      276.95     29.13 o
   3   3  15      169.61      177.21     27.98 o
   4   3  15      107.50      100.90     19.41 o
   5   3  15       23.84       42.02     19.92 o
   6   3  15       12.13       19.29     20.43 o
  -6   4  15        8.20       43.23     21.44 o
  -5   4  15        2.52        9.57     14.37 o
  -4   4  15        0.11       -2.26     14.33 o
  -3   4  15       53.69       49.62     15.07 o
  -2   4  15      169.49      148.61     15.64 o
  -1   4  15       72.97       85.08     14.99 o
   0   4  15      270.18      409.22     27.54 o
   1   4  15      211.87      255.67     27.10 o
   2   4  15      138.54      106.36     25.20 o
   3   4  15       39.00       38.68     26.07 o
   4   4  15       37.22        8.60     25.20 o
   5   4  15        1.37       -9.52     19.20 o
   6   4  15       20.71       38.56     24.85 o
   7   4  15       40.78       46.80     29.24 o
  -6   5  15        3.54       18.70     20.21 o
  -5   5  15       24.84       20.12     11.94 o
  -4   5  15      174.11      210.18     13.86 o
  -3   5  15      251.93      275.79     16.82 o
  -2   5  15      270.61      268.51     16.38 o
  -1   5  15       46.65       45.44     14.03 o
   0   5  15      202.55      244.83     35.58 o
   1   5  15       18.89       13.20     22.67 o
   2   5  15       18.01       19.58     21.08 o
   3   5  15       38.89       26.47     24.73 o
   4   5  15      109.41       77.03     27.54 o
   5   5  15       59.06       50.21     25.96 o
   6   5  15       55.91       92.95     21.34 o
   7   5  15       21.22       -4.06     21.98 o
  -6   6  15       13.87       10.62     21.20 o
  -5   6  15       45.18       62.78     16.33 o
  -4   6  15      190.52      229.62     17.83 o
  -3   6  15      158.45      159.02     13.14 o
  -2   6  15       29.05       38.68     10.97 o
  -1   6  15      130.75      148.74     11.86 o
   0   6  15       90.93       95.46     10.85 o
   1   6  15       39.05       10.58     21.87 o
   2   6  15      134.05      146.34     25.76 o
   3   6  15      130.08      220.32     26.23 o
   4   6  15      198.12      229.99     28.06 o
   5   6  15      112.20      101.84     28.37 o
   6   6  15       70.85       73.53     20.26 o
   7   6  15        2.90      -15.45     28.06 o
   8   6  15        9.91       -4.64     30.31 o
  -5   7  15       65.91       89.32     23.85 o
  -4   7  15       88.06       73.91     18.92 o
  -3   7  15       27.90        6.82     15.24 o
  -2   7  15       51.51       34.05     10.64 o
  -1   7  15        7.58       13.00     10.19 o
   0   7  15       57.49       58.10     10.24 o
   1   7  15      109.26      149.01     13.20 o
   2   7  15      243.59      284.52     19.38 o
   3   7  15      156.48      169.68     25.08 o
   4   7  15      127.28      159.81     24.92 o
   5   7  15       31.14       37.80     27.10 o
   6   7  15        0.86        3.25     25.92 o
   7   7  15       28.97       24.64     25.06 o
   8   7  15        3.39       -6.58     27.46 o
  -4   8  15        1.73        0.12     21.79 o
  -3   8  15       46.12       53.26     23.34 o
  -2   8  15       16.13        5.51     20.72 o
  -1   8  15        1.35       -5.12     14.20 o
   0   8  15      208.28      229.34     34.08 o
   1   8  15      190.73      223.18     14.71 o
   2   8  15      139.17      164.64     12.88 o
   3   8  15      100.55      101.40     25.16 o
   4   8  15        2.13       11.89     23.54 o
   5   8  15       13.78       15.85     25.36 o
   6   8  15       57.25       90.94     29.52 o
   7   8  15       85.92      113.69     29.48 o
  -4   9  15       48.20       86.94     25.76 o
  -3   9  15      105.74       97.64     24.77 o
  -2   9  15        1.66       -8.12     21.72 o
  -1   9  15       38.52       45.29     20.57 o
   0   9  15      116.20      123.23     16.94 o
   1   9  15       26.52       16.21     12.69 o
   2   9  15        1.34      -15.53     22.71 o
   3   9  15        8.94       15.22     23.34 o
   4   9  15       24.81       18.58     23.74 o
   5   9  15       69.80       61.50     25.56 o
   6   9  15      217.71      231.62     29.40 o
   7   9  15       80.91       89.63     28.85 o
  -3  10  15       19.69       24.33     23.46 o
  -2  10  15        6.64      -11.97     24.25 o
  -1  10  15       10.92       12.05     19.97 o
   0  10  15        0.01      -14.62     18.07 o
   1  10  15        7.97       -2.70     13.31 o
   2  10  15        6.15        8.08     24.05 o
   3  10  15       24.27       24.92     23.58 o
   4  10  15      108.00      155.06     26.19 o
   5  10  15      104.74      148.92     27.90 o
   6  10  15      172.26      182.00     29.24 o
  -2  11  15        6.75       -9.59     24.53 o
  -1  11  15        1.69      -11.45     20.76 o
   0  11  15       65.14       53.93     21.20 o
   1  11  15      104.16       80.12     19.61 o
   2  11  15       14.43       12.40     23.70 o
   3  11  15       63.35       78.78     28.06 o
   4  11  15       46.97       34.63     26.47 o
  -1  12  15       61.09       40.18     24.29 o
   0  12  15      105.45       97.88     23.58 o
   1  12  15       31.28       49.41     19.89 o
   2  -3  16        7.53       35.19     30.12 o
   3  -3  16        0.11       -6.26     28.89 o
  -2  -2  16        4.61        8.40     27.38 o
  -1  -2  16       37.98       21.16     28.13 o
   0  -2  16        8.85        8.09     18.56 o
   1  -2  16       50.48       78.58     27.66 o
   2  -2  16        8.95       38.04     27.90 o
   3  -2  16        2.77       16.56     29.20 o
   4  -2  16        6.65       41.85     31.23 o
  -4  -1  16       13.08        8.80     28.25 o
  -3  -1  16        5.31       35.94     26.95 o
  -2  -1  16        0.09       -3.21     25.52 o
  -1  -1  16       19.71        1.53     17.24 o
   0  -1  16      148.43      149.37     19.47 o
   1  -1  16       37.54       27.74     27.42 o
   2  -1  16       17.29       32.49     27.58 o
   3  -1  16       13.97       63.05     30.95 o
   4  -1  16       41.41       13.59     33.13 o
  -5   0  16        0.03      -16.13     28.65 o
  -4   0  16       14.59        5.48     21.38 o
  -3   0  16       19.63       48.54     17.71 o
  -2   0  16        9.29       21.53     17.13 o
  -1   0  16      112.68      149.47     18.94 o
   0   0  16      122.05      194.02     25.33 o
   1   0  16        6.52        7.57     24.05 o
   2   0  16       16.84       18.23     26.87 o
   3   0  16        9.44       11.33     29.09 o
   4   0  16        4.93       44.50     32.81 o
   5   0  16        3.45       33.96     33.84 o
  -6   1  16       16.14       41.29     29.76 o
  -5   1  16       19.53       -4.95     27.26 o
  -4   1  16       27.53       32.37     16.81 o
  -3   1  16       67.21      127.07     18.56 o
  -2   1  16       78.25      100.46     17.75 o
  -1   1  16      239.50      238.85     19.44 o
   0   1  16       40.77       13.27     17.67 o
   1   1  16        5.42       -8.36     26.67 o
   2   1  16        3.87        0.85     18.52 o
   4   1  16        4.46       23.97     31.50 o
   5   1  16       51.64       57.62     34.51 o
  -6   2  16       44.48       67.80     28.02 o
  -5   2  16       14.42       14.31     25.00 o
  -4   2  16       45.63       31.50     17.34 o
  -3   2  16       50.46       54.65     16.98 o
  -2   2  16       45.71       54.25     23.70 o
  -1   2  16        7.54       14.92     16.40 o
   0   2  16       22.28       30.55     24.89 o
   1   2  16       15.25       36.06     24.45 o
   2   2  16        9.34       -5.51     25.84 o
   3   2  16       25.81       32.34     19.95 o
   4   2  16       47.24       64.38     20.91 o
   5   2  16       41.79       21.99     32.53 o
  -6   3  16       64.33       34.71     24.37 o
  -5   3  16       18.70       -0.73     15.99 o
  -4   3  16       23.44       33.17     15.99 o
  -3   3  16        1.13        7.81     15.03 o
  -2   3  16        2.10       -7.21     19.85 o
  -1   3  16       50.55       66.35     16.02 o
   0   3  16      139.94      147.65     27.50 o
   1   3  16       90.74       74.85     27.30 o
   2   3  16      101.46       98.27     28.06 o
   3   3  16       62.13       40.62     27.10 o
   4   3  16       15.19       18.90     22.80 o
   5   3  16        0.38        6.30     21.53 o
   6   3  16       25.74       18.39     34.36 o
  -6   4  16        1.54       16.76     22.07 o
  -5   4  16        0.08        1.18     15.09 o
  -4   4  16        0.13       14.11     15.10 o
  -3   4  16       24.00       40.16     15.38 o
  -2   4  16       72.46       87.58     16.76 o
  -1   4  16       97.42      118.68     27.22 o
   0   4  16      238.69      208.33     32.53 o
   1   4  16       69.84       91.02     27.38 o
   2   4  16       26.09       61.66     27.66 o
   4   4  16        0.79        3.76     25.52 o
   5   4  16        1.10      -11.54     20.15 o
   6   4  16        3.86        2.50     28.97 o
  -5   5  16        6.94        7.25     21.00 o
  -4   5  16       80.89      108.90     21.77 o
  -3   5  16      204.24      200.20     17.38 o
  -2   5  16      139.32      162.12     16.48 o
  -1   5  16       36.07       35.19     15.18 o
   0   5  16       54.48       51.18     14.96 o
   1   5  16        4.41       17.99     24.53 o
   2   5  16        4.16      -18.90     25.48 o
   3   5  16      102.67       74.81     25.96 o
   4   5  16      130.02      125.06     28.89 o
   5   5  16        6.27       11.21     27.26 o
   6   5  16       17.34       32.59     22.16 o
  -5   6  16       31.79       25.24     16.37 o
  -4   6  16       88.04       97.04     17.89 o
  -3   6  16       79.80      128.56     14.58 o
  -2   6  16        3.41        7.74     10.93 o
  -1   6  16       73.25       51.01     14.07 o
   0   6  16        0.24        6.34     14.36 o
   1   6  16       54.08       59.52     23.89 o
   2   6  16      177.68      221.04     28.45 o
   3   6  16      214.30      216.32     29.09 o
   4   6  16      139.29      113.05     29.48 o
   5   6  16       12.25       20.92     29.28 o
   6   6  16        9.49       29.27     21.74 o
  -5   7  16       19.46       19.81     23.02 o
  -4   7  16       58.38       49.98     17.53 o
  -3   7  16        0.59        8.59     15.95 o
  -2   7  16       70.93       48.00     15.36 o
  -1   7  16        1.01        2.53     10.72 o
   0   7  16      118.39      124.84     11.46 o
   1   7  16      166.02      186.64     26.79 o
   2   7  16      209.62      308.13     29.40 o
   3   7  16      141.65      237.00     28.49 o
   4   7  16       40.73       52.86     27.66 o
   5   7  16       15.37        3.96     28.57 o
   6   7  16        0.73       14.50     27.74 o
  -4   8  16        1.34       -5.19     24.53 o
  -3   8  16      132.83      111.90     17.79 o
  -2   8  16       46.45       53.21     16.47 o
  -1   8  16       23.04       46.72     15.23 o
   0   8  16      128.22      149.34     15.41 o
   1   8  16      154.53      197.06     28.45 o
   2   8  16      142.37      130.13     28.09 o
   3   8  16       60.34       83.65     25.12 o
   4   8  16       14.44       25.20     24.81 o
   5   8  16        9.13       14.46     25.20 o
   6   8  16       50.71       20.76     28.89 o
  -3   9  16      177.05      215.41     26.71 o
  -2   9  16        2.03        4.71     16.23 o
  -1   9  16      103.79       85.69     16.77 o
   0   9  16       87.53       67.07     15.05 o
   1   9  16       14.34       10.38     24.89 o
   2   9  16        0.02      -15.93     24.73 o
   3   9  16        0.54       13.59     25.64 o
   4   9  16       55.77       72.08     28.13 o
   5   9  16       76.54      107.43     28.93 o
  -1  10  16        9.23        4.95     20.96 o
   0  10  16        0.31       -0.16     18.55 o
   1  10  16       12.75       14.54     26.59 o
   3  10  16       53.08       49.37     25.80 o
   4  10  16       80.47      101.60     29.28 o
  -2  11  16        4.22       16.41     25.08 o
  -1  11  16       11.79       10.46     22.63 o
   0  11  16       59.87       74.42     20.96 o
   2  -2  17       20.68       61.30     31.50 o
   3  -2  17       23.18       16.41     31.30 o
   0  -1  17       56.17       68.12     26.87 o
   1  -1  17       69.76       55.52     27.94 o
   2  -1  17       45.71       91.58     31.98 o
   3  -1  17       13.79       34.59     33.13 o
  -3   0  17       34.59       40.59     18.74 o
  -2   0  17       16.10       12.63     17.95 o
  -1   0  17       45.98       59.20     28.53 o
   0   0  17       50.67       67.56     19.33 o
   1   0  17       57.91       88.29     28.09 o
   2   0  17       34.97        1.27     29.72 o
   3   0  17        4.64       43.91     30.35 o
   4   0  17        5.35       88.05     34.91 o
  -4   1  17       60.25       89.59     29.44 o
  -3   1  17       36.83       51.08     18.38 o
  -2   1  17       20.05       40.89     17.44 o
  -1   1  17      147.35      148.07     26.13 o
   0   1  17       64.65       65.83     19.40 o
   1   1  17        8.83       19.11     29.60 o
   2   1  17        2.40       14.60     20.94 o
   3   1  17        0.17       -8.12     28.61 o
   4   1  17       14.73       -1.86     31.74 o
  -5   2  17       14.21        8.32     26.07 o
  -4   2  17       40.55       22.41     18.01 o
  -3   2  17       24.38       15.57     16.50 o
  -2   2  17       32.38       37.90     16.89 o
  -1   2  17       25.88       40.25     18.39 o
   0   2  17        0.24        1.94     26.35 o
   1   2  17       14.02        1.62     27.78 o
   2   2  17       30.54       33.84     29.36 o
   3   2  17        2.82        8.04     20.43 o
   4   2  17       64.48       93.08     32.85 o
  -6   3  17       41.72       57.06     28.53 o
  -5   3  17       19.65        8.32     23.70 o
  -4   3  17       11.04      -18.58     24.57 o
  -3   3  17        0.72        5.66     19.36 o
  -2   3  17        0.43       17.83     22.03 o
  -1   3  17       16.33        3.49     15.90 o
   0   3  17       57.30       73.74     18.01 o
   1   3  17       76.61       95.97     27.66 o
   2   3  17       54.62       37.68     28.17 o
   3   3  17       34.47       54.37     30.71 o
   4   3  17       25.15       18.60     21.93 o
  -5   4  17        0.05       -9.11     23.42 o
  -4   4  17        1.91        5.10     16.10 o
  -3   4  17        6.31        1.43     16.03 o
  -2   4  17       12.60       18.22     16.03 o
  -1   4  17       75.83       63.89     24.96 o
   0   4  17      164.59      180.64     18.96 o
   1   4  17       61.48       65.11     28.06 o
   2   4  17        7.24       -2.26     26.03 o
   3   4  17       19.89        6.93     25.80 o
   4   4  17        8.46       -8.69     21.05 o
   5   4  17       36.97       13.16     33.52 o
  -5   5  17        3.72       20.96     22.82 o
  -4   5  17       36.59       52.81     16.06 o
  -3   5  17       82.09       44.91     36.56 o
  -2   5  17       63.40       57.22     15.51 o
  -1   5  17       56.18       96.19     16.24 o
   0   5  17       48.76       42.33     27.92 o
   2   5  17        6.28       -8.84     27.78 o
   3   5  17       17.59       44.06     30.08 o
   4   5  17      114.20      135.24     30.63 o
   5   5  17       53.35       53.41     22.74 o
  -5   6  17       23.23       24.13     23.18 o
  -4   6  17       38.75       58.65     24.21 o
  -3   6  17       37.61       25.72     23.26 o
  -2   6  17        8.04       20.20     14.78 o
  -1   6  17       39.76       45.56     15.79 o
   0   6  17        0.03       -3.84     15.69 o
   1   6  17        9.14       29.56     24.77 o
   2   6  17       70.60       78.70     26.59 o
   3   6  17      229.06      213.27     31.42 o
   4   6  17      186.62      234.55     33.44 o
   5   6  17       18.01       73.43     31.58 o
  -4   7  17       18.52        7.70     18.58 o
  -3   7  17        0.06       -3.22     16.05 o
  -2   7  17        5.21        6.15     17.16 o
  -1   7  17        0.44       -4.29     13.96 o
   0   7  17       61.45       32.66     29.09 o
   1   7  17      113.09      137.66     27.78 o
   2   7  17      126.46      180.26     28.13 o
   3   7  17      213.38      321.57     32.18 o
   4   7  17       72.66       46.24     28.73 o
  -3   8  17       89.35       87.46     24.81 o
  -2   8  17       22.79       34.94     15.95 o
  -1   8  17       21.28       47.43     15.37 o
   0   8  17       43.13       58.81     26.43 o
   1   8  17      121.42      146.06     29.56 o
   2   8  17      115.68      118.05     28.97 o
   3   8  17       58.71       56.03     27.14 o
   4   8  17        1.71       14.11     27.62 o
  -3   9  17       87.15       87.81     25.24 o
  -2   9  17        3.32       -3.76     22.55 o
  -1   9  17       58.62       55.91     20.29 o
   1   9  17       21.79       66.33     28.89 o
   2   9  17       14.17       20.33     26.99 o
  -2  10  17        0.33      -11.69     22.03 o
   2  -1  18       40.72       79.65     32.34 o
   0   0  18       21.70       25.99     28.21 o
   1   0  18       55.20       64.31     29.64 o
   2   0  18       33.27       36.38     30.47 o
  -3   1  18       31.56       62.21     27.18 o
  -2   1  18       56.95       74.36     20.18 o
  -1   1  18       40.97       39.31     20.29 o
   0   1  18       11.49        6.37     19.59 o
   1   1  18       29.36       41.43     23.89 o
   2   1  18       11.86       13.00     30.20 o
   3   1  18        3.79       -0.16     32.53 o
  -3   2  18       36.70       67.24     18.38 o
  -2   2  18       29.18       24.12     17.60 o
  -1   2  18        1.50      -10.30     23.78 o
   0   2  18        0.56        8.48     29.09 o
   1   2  18        0.62      -11.89     30.08 o
   2   2  18        1.33       -7.57     30.39 o
   3   2  18        3.70      -10.03     31.86 o
  -4   3  18       25.51        7.21     26.47 o
  -3   3  18        6.88        1.11     17.63 o
  -2   3  18        8.58       -5.94     17.76 o
  -1   3  18       47.78       54.31     18.94 o
   0   3  18        4.31       16.33     28.61 o
   1   3  18       20.98       20.17     29.84 o
   2   3  18       16.75       -8.32     28.49 o
   3   3  18       46.70       22.71     31.74 o
  -2   4  18       53.50       53.97     22.94 o
  -1   4  18       61.24       56.86     18.25 o
   0   4  18       31.95       16.56     17.10 o
   1   4  18       40.30       66.69     29.64 o
   2   4  18       19.90       39.55     29.13 o
  -4   5  18       15.68       34.95     24.53 o
  -3   5  18       67.10       91.63     17.59 o
  -2   5  18       94.30      121.71     17.85 o
  -1   5  18       33.76       26.40     16.12 o
   0   5  18       30.65        0.93     16.37 o
   1   5  18        4.84      -19.46     28.53 o
   2   5  18        0.00       14.03     28.06 o
  -4   6  18       32.99       50.01     24.17 o
  -3   6  18       72.24       55.00     25.72 o
  -2   6  18       16.90       26.35     23.42 o
  -1   6  18        1.07        1.89     16.00 o
   0   6  18        1.32        3.48     15.51 o
   1   6  18        2.79       18.11     26.51 o
   2   6  18        7.69      -11.81     29.05 o
  -1   7  18        2.98        6.50     25.28 o
   0   7  18       19.28       21.08     26.91 o
   1   7  18       37.12       51.16     27.58 o
  -3   8  18       26.41       23.82     23.89 o
  -2   8  18       13.13       52.43     21.68 o
  -2   1  19       21.16       54.72     28.69 o
   0   1  19        5.37      -11.85     28.49 o
   1   1  19        8.16       -9.63     30.16 o
  -2   2  19       24.46       31.54     28.57 o
  -3   3  19        5.53      -14.03     26.99 o
  -2   3  19        5.48        7.38     18.09 o
  -1   3  19       58.83       41.39     19.14 o
   0   3  19       43.36       19.02     24.21 o
  -2   4  19      102.80      105.39     19.47 o
  -1   4  19      101.86       76.44     24.09 o
   0   4  19       50.08       40.97     24.73 o
   1   4  19       27.32        5.31     22.86 o
  -2   5  19      160.36      208.32     25.20 o
  -1   5  19       83.27       55.67     23.74 o
   0   5  19       33.42        1.43     22.23 o
   1   5  19        0.48       -4.48     22.90 o
   1   6  19       19.13       -4.76     21.48 o
 
